# Supplementary material for: Quantitative prediction of variant effects on alternative splicing in MAPT using endogenous pre-messenger RNA structure probing
Source: eLife. 2022 Jun 13;11:e73888. doi: 10.7554/eLife.73888 (PMC9236610; doi:10.7554/eLife.73888)
Supplement: Figure 1—source data 1. — PSIs were calculated for 2962 tissue samples from 15 tissues types for CNS, muscle-skeletal, colon-sigmoid, and breast-mammary. Each row has the genotype-tissue expression (GTEx) participant ID, the tissue type, and the PSI calculated. [file elife-73888-fig1-data1.txt]

participant	tissue_site_detail	PSI
GTEX-1117F	Brain - Cortex	0.496062992
GTEX-111CU	Colon - Sigmoid	0.555555556
GTEX-111CU	Muscle - Skeletal	0.50617284
GTEX-111FC	Brain - Cerebellum	0.643410853
GTEX-111FC	Brain - Cortex	1
GTEX-111FC	Muscle - Skeletal	1
GTEX-111YS	Muscle - Skeletal	0.620155039
GTEX-1122O	Colon - Sigmoid	0.357142857
GTEX-1128S	Brain - Cerebellum	0.62601626
GTEX-1128S	Brain - Cortex	0.467372134
GTEX-1128S	Muscle - Skeletal	1
GTEX-113JC	Muscle - Skeletal	0.824324324
GTEX-113JC	Pituitary	0.235772358
GTEX-117XS	Brain - Cerebellum	1
GTEX-117XS	Brain - Cortex	0.392405063
GTEX-117XS	Muscle - Skeletal	0.715976331
GTEX-117XS	Pituitary	0.375
GTEX-117YW	Muscle - Skeletal	0.712328767
GTEX-117YW	Pituitary	0.205882353
GTEX-117YX	Muscle - Skeletal	0.577464789
GTEX-1192W	Pituitary	0.320512821
GTEX-1192X	Brain - Caudate (basal ganglia)	0.621978022
GTEX-1192X	Brain - Cerebellum	0.551851852
GTEX-1192X	Brain - Cortex	0.482821463
GTEX-1192X	Brain - Hypothalamus	0.460962567
GTEX-1192X	Brain - Putamen (basal ganglia)	0.629343629
GTEX-1192X	Breast - Mammary Tissue	0.529411765
GTEX-1192X	Muscle - Skeletal	0.573264781
GTEX-1192X	Pituitary	0.388235294
GTEX-11DXW	Brain - Caudate (basal ganglia)	0.54973822
GTEX-11DXW	Brain - Cortex	0.404255319
GTEX-11DXW	Brain - Hippocampus	0.581818182
GTEX-11DXW	Brain - Nucleus accumbens (basal ganglia)	0.523545706
GTEX-11DXW	Brain - Putamen (basal ganglia)	1
GTEX-11DXW	Pituitary	1
GTEX-11DXX	Colon - Sigmoid	1
GTEX-11DXX	Muscle - Skeletal	0.650092081
GTEX-11DXY	Brain - Caudate (basal ganglia)	1
GTEX-11DXY	Brain - Cerebellum	0.541037736
GTEX-11DXY	Brain - Cortex	0.390921417
GTEX-11DXY	Brain - Hypothalamus	0.477248677
GTEX-11DXY	Brain - Nucleus accumbens (basal ganglia)	0.438016529
GTEX-11DXY	Brain - Putamen (basal ganglia)	0.604989605
GTEX-11DXY	Pituitary	0.386503067
GTEX-11DXZ	Muscle - Skeletal	0.472
GTEX-11DYG	Brain - Caudate (basal ganglia)	0.467532468
GTEX-11DYG	Brain - Cerebellum	0.653909578
GTEX-11DYG	Brain - Cortex	0.448044693
GTEX-11DYG	Brain - Hypothalamus	0.455555556
GTEX-11DYG	Brain - Nucleus accumbens (basal ganglia)	0.527272727
GTEX-11DYG	Brain - Putamen (basal ganglia)	0.460176991
GTEX-11DYG	Pituitary	0.316129032
GTEX-11DZ1	Brain - Anterior cingulate cortex (BA24)	0.558776167
GTEX-11DZ1	Brain - Caudate (basal ganglia)	0.77704918
GTEX-11DZ1	Brain - Cerebellum	0.664807982
GTEX-11DZ1	Brain - Cortex	0
GTEX-11DZ1	Brain - Hypothalamus	0.547297297
GTEX-11DZ1	Brain - Nucleus accumbens (basal ganglia)	0.598971722
GTEX-11DZ1	Brain - Putamen (basal ganglia)	0.706666667
GTEX-11DZ1	Brain - Substantia nigra	0.568123393
GTEX-11DZ1	Muscle - Skeletal	0.517671518
GTEX-11EI6	Brain - Cerebellum	0.651913413
GTEX-11EI6	Brain - Cortex	0.773087071
GTEX-11EI6	Brain - Hippocampus	0.53271028
GTEX-11EI6	Brain - Hypothalamus	0.643410853
GTEX-11EI6	Breast - Mammary Tissue	0.379310345
GTEX-11EM3	Breast - Mammary Tissue	0.24691358
GTEX-11EM3	Muscle - Skeletal	0.606557377
GTEX-11EMC	Brain - Cerebellum	1
GTEX-11EMC	Brain - Cortex	1
GTEX-11EMC	Brain - Hypothalamus	1
GTEX-11EMC	Brain - Spinal cord (cervical c-1)	0.608695652
GTEX-11EMC	Brain - Substantia nigra	0.746835443
GTEX-11EMC	Breast - Mammary Tissue	1
GTEX-11EMC	Muscle - Skeletal	0.681978799
GTEX-11EMC	Pituitary	1
GTEX-11EQ8	Muscle - Skeletal	0.525606469
GTEX-11GS4	Brain - Cortex	1
GTEX-11GS4	Muscle - Skeletal	0.700598802
GTEX-11GS4	Pituitary	1
GTEX-11GSO	Brain - Anterior cingulate cortex (BA24)	1
GTEX-11GSO	Brain - Cerebellum	0.569573284
GTEX-11GSO	Brain - Cortex	0.485094851
GTEX-11GSO	Brain - Hippocampus	0.608391608
GTEX-11GSO	Brain - Substantia nigra	0.693989071
GTEX-11GSO	Muscle - Skeletal	0.468468468
GTEX-11GSP	Brain - Anterior cingulate cortex (BA24)	0.503649635
GTEX-11GSP	Brain - Caudate (basal ganglia)	0.551470588
GTEX-11GSP	Brain - Cerebellum	0.565922921
GTEX-11GSP	Brain - Cortex	0.595854922
GTEX-11GSP	Brain - Hippocampus	1
GTEX-11GSP	Brain - Hypothalamus	0.573033708
GTEX-11GSP	Brain - Nucleus accumbens (basal ganglia)	1
GTEX-11GSP	Brain - Spinal cord (cervical c-1)	0.567251462
GTEX-11GSP	Brain - Substantia nigra	0.49382716
GTEX-11GSP	Muscle - Skeletal	0.762237762
GTEX-11H98	Brain - Caudate (basal ganglia)	0.57925072
GTEX-11H98	Brain - Cortex	1
GTEX-11H98	Brain - Hypothalamus	0.577287066
GTEX-11I78	Breast - Mammary Tissue	0
GTEX-11I78	Muscle - Skeletal	0.629893238
GTEX-11LCK	Muscle - Skeletal	0.694444444
GTEX-11NSD	Muscle - Skeletal	0.614349776
GTEX-11NUK	Brain - Amygdala	0.450704225
GTEX-11NUK	Brain - Caudate (basal ganglia)	0.588118812
GTEX-11NUK	Brain - Cerebellum	0
GTEX-11NUK	Brain - Cortex	0.407837446
GTEX-11NUK	Brain - Nucleus accumbens (basal ganglia)	0.492537313
GTEX-11NUK	Brain - Putamen (basal ganglia)	0.612903226
GTEX-11NUK	Muscle - Skeletal	1
GTEX-11NV4	Brain - Caudate (basal ganglia)	1
GTEX-11NV4	Brain - Cerebellum	0.598233996
GTEX-11NV4	Brain - Cortex	0.455072464
GTEX-11NV4	Pituitary	0.432258065
GTEX-11O72	Brain - Caudate (basal ganglia)	1
GTEX-11O72	Brain - Cerebellum	0.455882353
GTEX-11O72	Brain - Cortex	0.520958084
GTEX-11O72	Brain - Nucleus accumbens (basal ganglia)	1
GTEX-11O72	Muscle - Skeletal	1
GTEX-11OC5	Brain - Cerebellum	0.560723514
GTEX-11OC5	Brain - Cortex	1
GTEX-11OF3	Brain - Caudate (basal ganglia)	1
GTEX-11OF3	Brain - Cortex	0.557483731
GTEX-11OF3	Brain - Hypothalamus	0.527675277
GTEX-11OF3	Brain - Putamen (basal ganglia)	0.539130435
GTEX-11OF3	Muscle - Skeletal	1
GTEX-11ONC	Brain - Amygdala	0.625
GTEX-11ONC	Brain - Caudate (basal ganglia)	0.648351648
GTEX-11ONC	Brain - Cortex	0.466666667
GTEX-11ONC	Brain - Nucleus accumbens (basal ganglia)	0.445783133
GTEX-11ONC	Brain - Putamen (basal ganglia)	0.612716763
GTEX-11ONC	Brain - Spinal cord (cervical c-1)	0.504
GTEX-11ONC	Pituitary	1
GTEX-11P7K	Breast - Mammary Tissue	0.152542373
GTEX-11P7K	Muscle - Skeletal	1
GTEX-11P81	Breast - Mammary Tissue	0.25
GTEX-11P81	Colon - Sigmoid	0.127272727
GTEX-11P81	Muscle - Skeletal	0.710769231
GTEX-11P82	Breast - Mammary Tissue	0.333333333
GTEX-11PRG	Brain - Amygdala	0.465811966
GTEX-11PRG	Brain - Caudate (basal ganglia)	1
GTEX-11PRG	Brain - Cerebellum	0.54291103
GTEX-11PRG	Brain - Cortex	0.398791867
GTEX-11PRG	Brain - Nucleus accumbens (basal ganglia)	0.490774908
GTEX-11PRG	Brain - Putamen (basal ganglia)	0.467576792
GTEX-11PRG	Brain - Substantia nigra	0.673469388
GTEX-11PRG	Breast - Mammary Tissue	0
GTEX-11PRG	Muscle - Skeletal	0.664335664
GTEX-11TT1	Breast - Mammary Tissue	0.232876712
GTEX-11TTK	Brain - Caudate (basal ganglia)	0.533980583
GTEX-11TTK	Brain - Cerebellum	0.346201486
GTEX-11TTK	Brain - Cortex	0.397350993
GTEX-11TTK	Brain - Hypothalamus	0.480916031
GTEX-11TTK	Brain - Nucleus accumbens (basal ganglia)	0.5
GTEX-11TTK	Brain - Putamen (basal ganglia)	0.521428571
GTEX-11TTK	Muscle - Skeletal	0.602564103
GTEX-11TUW	Brain - Cortex	0.607142857
GTEX-11TUW	Brain - Hippocampus	0.5625
GTEX-11TUW	Brain - Substantia nigra	1
GTEX-11UD1	Brain - Anterior cingulate cortex (BA24)	0.561290323
GTEX-11UD1	Brain - Caudate (basal ganglia)	0.817073171
GTEX-11UD1	Brain - Hippocampus	1
GTEX-11UD1	Brain - Substantia nigra	0.691542289
GTEX-11UD1	Muscle - Skeletal	0.47826087
GTEX-11UD2	Brain - Spinal cord (cervical c-1)	0
GTEX-11VI4	Muscle - Skeletal	0.71978022
GTEX-11WQC	Brain - Anterior cingulate cortex (BA24)	0.594202899
GTEX-11WQC	Brain - Caudate (basal ganglia)	0.627906977
GTEX-11WQC	Brain - Cerebellum	0.516034985
GTEX-11WQC	Brain - Cortex	0.686868687
GTEX-11WQC	Brain - Hippocampus	0.796116505
GTEX-11WQC	Brain - Nucleus accumbens (basal ganglia)	0.591397849
GTEX-11WQC	Brain - Putamen (basal ganglia)	0.663551402
GTEX-11WQC	Brain - Substantia nigra	0.769230769
GTEX-11WQC	Breast - Mammary Tissue	0.153846154
GTEX-11WQC	Muscle - Skeletal	1
GTEX-11WQK	Brain - Anterior cingulate cortex (BA24)	0.411042945
GTEX-11WQK	Brain - Cortex	0.369458128
GTEX-11WQK	Brain - Hypothalamus	0.392857143
GTEX-11WQK	Brain - Spinal cord (cervical c-1)	0.075
GTEX-11WQK	Muscle - Skeletal	0.619377163
GTEX-11XUK	Muscle - Skeletal	1
GTEX-11ZTS	Brain - Cerebellum	0.510885886
GTEX-11ZTS	Brain - Cortex	1
GTEX-11ZTS	Brain - Spinal cord (cervical c-1)	0.441860465
GTEX-11ZTS	Brain - Substantia nigra	0.482233503
GTEX-11ZTS	Muscle - Skeletal	0.766233766
GTEX-11ZTT	Muscle - Skeletal	0.65
GTEX-11ZU8	Muscle - Skeletal	0.627376426
GTEX-11ZUS	Brain - Cerebellum	0.523809524
GTEX-11ZUS	Brain - Cortex	0.368863955
GTEX-11ZUS	Brain - Spinal cord (cervical c-1)	0.659863946
GTEX-11ZUS	Muscle - Skeletal	0.717557252
GTEX-11ZVC	Brain - Amygdala	1
GTEX-11ZVC	Brain - Anterior cingulate cortex (BA24)	0.625
GTEX-11ZVC	Brain - Cerebellum	0.579335793
GTEX-11ZVC	Brain - Spinal cord (cervical c-1)	0.714285714
GTEX-11ZVC	Muscle - Skeletal	0.617866005
GTEX-11ZVC	Pituitary	0.368421053
GTEX-1211K	Muscle - Skeletal	1
GTEX-12126	Brain - Cerebellum	0.782692308
GTEX-12126	Brain - Cortex	0.418696452
GTEX-12126	Brain - Spinal cord (cervical c-1)	1
GTEX-12126	Muscle - Skeletal	1
GTEX-12126	Pituitary	0.448979592
GTEX-1212Z	Brain - Hippocampus	0.712121212
GTEX-1212Z	Muscle - Skeletal	0.60625
GTEX-12584	Muscle - Skeletal	0.533512064
GTEX-12584	Pituitary	0.333333333
GTEX-12696	Colon - Sigmoid	0.396226415
GTEX-12696	Muscle - Skeletal	1
GTEX-1269C	Brain - Cerebellum	0.429824561
GTEX-12BJ1	Breast - Mammary Tissue	0.228571429
GTEX-12BJ1	Muscle - Skeletal	0.593625498
GTEX-12C56	Muscle - Skeletal	0.530655391
GTEX-12KS4	Muscle - Skeletal	1
GTEX-12WSA	Brain - Amygdala	1
GTEX-12WSA	Brain - Caudate (basal ganglia)	0.6
GTEX-12WSA	Brain - Cortex	0.36440678
GTEX-12WSA	Brain - Substantia nigra	1
GTEX-12WSC	Brain - Anterior cingulate cortex (BA24)	0.396170839
GTEX-12WSC	Brain - Caudate (basal ganglia)	0.519313305
GTEX-12WSC	Brain - Cerebellum	0.567325428
GTEX-12WSC	Brain - Cortex	0.40537821
GTEX-12WSC	Brain - Nucleus accumbens (basal ganglia)	1
GTEX-12WSC	Brain - Spinal cord (cervical c-1)	0.604790419
GTEX-12WSC	Muscle - Skeletal	1
GTEX-12WSC	Pituitary	0.369565217
GTEX-12WSD	Brain - Amygdala	0.536480687
GTEX-12WSD	Brain - Cerebellum	0.796511628
GTEX-12WSD	Brain - Cortex	0.529953917
GTEX-12WSD	Brain - Nucleus accumbens (basal ganglia)	0.604743083
GTEX-12WSD	Brain - Spinal cord (cervical c-1)	1
GTEX-12WSD	Brain - Substantia nigra	0.5
GTEX-12WSD	Muscle - Skeletal	1
GTEX-12WSD	Pituitary	0.393548387
GTEX-12WSE	Brain - Cerebellum	0.749494949
GTEX-12WSE	Brain - Cortex	0.416616131
GTEX-12WSE	Brain - Hippocampus	0.302931596
GTEX-12WSE	Brain - Nucleus accumbens (basal ganglia)	0.516129032
GTEX-12WSE	Pituitary	0.434782609
GTEX-12WSF	Brain - Amygdala	0.605839416
GTEX-12WSF	Brain - Anterior cingulate cortex (BA24)	1
GTEX-12WSF	Brain - Caudate (basal ganglia)	1
GTEX-12WSF	Brain - Cortex	0.405714286
GTEX-12WSF	Brain - Hippocampus	0.481927711
GTEX-12WSF	Brain - Nucleus accumbens (basal ganglia)	0.493506494
GTEX-12WSF	Brain - Putamen (basal ganglia)	0.488372093
GTEX-12WSF	Brain - Substantia nigra	0.570247934
GTEX-12WSG	Colon - Sigmoid	1
GTEX-12WSG	Muscle - Skeletal	0.367491166
GTEX-12WSH	Brain - Amygdala	0.702702703
GTEX-12WSH	Brain - Caudate (basal ganglia)	0.580110497
GTEX-12WSH	Brain - Cerebellum	0.87460815
GTEX-12WSH	Brain - Cortex	0.480502768
GTEX-12WSH	Brain - Hippocampus	1
GTEX-12WSH	Brain - Nucleus accumbens (basal ganglia)	1
GTEX-12WSH	Brain - Spinal cord (cervical c-1)	0.75147929
GTEX-12WSH	Muscle - Skeletal	0.770992366
GTEX-12WSI	Brain - Cerebellum	0.553398058
GTEX-12WSJ	Colon - Sigmoid	0.358974359
GTEX-12WSL	Colon - Sigmoid	0.461538462
GTEX-12WSL	Muscle - Skeletal	0.655172414
GTEX-12WSM	Brain - Caudate (basal ganglia)	0.613207547
GTEX-12WSM	Brain - Cerebellum	0.63713255
GTEX-12WSM	Brain - Cortex	0.424124514
GTEX-12WSM	Brain - Hippocampus	0
GTEX-12WSM	Brain - Hypothalamus	1
GTEX-12WSM	Brain - Putamen (basal ganglia)	1
GTEX-12WSN	Muscle - Skeletal	0.596009975
GTEX-12ZZW	Brain - Amygdala	0.588235294
GTEX-12ZZW	Brain - Anterior cingulate cortex (BA24)	1
GTEX-12ZZW	Brain - Caudate (basal ganglia)	0.692307692
GTEX-12ZZW	Brain - Cortex	0.370473538
GTEX-12ZZW	Brain - Nucleus accumbens (basal ganglia)	1
GTEX-12ZZW	Pituitary	0.366666667
GTEX-12ZZX	Brain - Cerebellum	0.618384233
GTEX-12ZZX	Brain - Cortex	0.722308892
GTEX-12ZZX	Brain - Hypothalamus	0.543933054
GTEX-12ZZX	Brain - Nucleus accumbens (basal ganglia)	0.414634146
GTEX-12ZZX	Brain - Putamen (basal ganglia)	0.68159204
GTEX-12ZZX	Brain - Substantia nigra	0.604584527
GTEX-12ZZX	Colon - Sigmoid	1
GTEX-12ZZX	Muscle - Skeletal	0.654929577
GTEX-12ZZY	Brain - Caudate (basal ganglia)	0.572916667
GTEX-12ZZY	Brain - Cerebellum	0.580865604
GTEX-12ZZY	Brain - Cortex	0.413615441
GTEX-12ZZY	Brain - Nucleus accumbens (basal ganglia)	0.578947368
GTEX-12ZZY	Brain - Putamen (basal ganglia)	0.617021277
GTEX-12ZZY	Muscle - Skeletal	0.720930233
GTEX-12ZZY	Pituitary	0.360465116
GTEX-12ZZZ	Brain - Anterior cingulate cortex (BA24)	0.506361323
GTEX-12ZZZ	Brain - Caudate (basal ganglia)	0.605568445
GTEX-12ZZZ	Brain - Cerebellum	0.563370084
GTEX-12ZZZ	Brain - Cortex	0.418220668
GTEX-12ZZZ	Brain - Nucleus accumbens (basal ganglia)	0.446640316
GTEX-12ZZZ	Brain - Putamen (basal ganglia)	1
GTEX-12ZZZ	Muscle - Skeletal	0.773399015
GTEX-13111	Muscle - Skeletal	0.723756906
GTEX-13112	Brain - Amygdala	0.3875
GTEX-13112	Brain - Anterior cingulate cortex (BA24)	0.443181818
GTEX-13112	Brain - Caudate (basal ganglia)	1
GTEX-13112	Brain - Cerebellum	1
GTEX-13112	Brain - Hippocampus	1
GTEX-13112	Brain - Hypothalamus	0.590697674
GTEX-13112	Brain - Nucleus accumbens (basal ganglia)	0.536480687
GTEX-13112	Brain - Putamen (basal ganglia)	0.588850174
GTEX-13112	Muscle - Skeletal	0.679442509
GTEX-13112	Pituitary	0.363057325
GTEX-13113	Breast - Mammary Tissue	0.287671233
GTEX-13113	Muscle - Skeletal	1
GTEX-1313W	Brain - Amygdala	0.529953917
GTEX-1313W	Brain - Anterior cingulate cortex (BA24)	0.40821256
GTEX-1313W	Brain - Caudate (basal ganglia)	1
GTEX-1313W	Brain - Cerebellum	0.508937865
GTEX-1313W	Brain - Cortex	0.411809205
GTEX-1313W	Brain - Hippocampus	0.45703125
GTEX-1313W	Brain - Nucleus accumbens (basal ganglia)	0.430555556
GTEX-1313W	Brain - Substantia nigra	0.498098859
GTEX-1313W	Muscle - Skeletal	0.734693878
GTEX-1313W	Pituitary	0.36318408
GTEX-1314G	Muscle - Skeletal	0.585454545
GTEX-131XE	Muscle - Skeletal	0.719887955
GTEX-131XF	Muscle - Skeletal	0.650406504
GTEX-131XG	Muscle - Skeletal	0.589333333
GTEX-131XH	Brain - Amygdala	0.455555556
GTEX-131XH	Brain - Anterior cingulate cortex (BA24)	0.336941813
GTEX-131XH	Brain - Cerebellum	0.751605996
GTEX-131XH	Brain - Cortex	0.429198683
GTEX-131XH	Brain - Hippocampus	0.4592
GTEX-131XH	Brain - Hypothalamus	0.435460993
GTEX-131XH	Brain - Nucleus accumbens (basal ganglia)	0.441558442
GTEX-131XH	Brain - Substantia nigra	0.519313305
GTEX-131XH	Muscle - Skeletal	0.64516129
GTEX-131XW	Brain - Cerebellum	1
GTEX-131XW	Brain - Cortex	0.753623188
GTEX-131XW	Brain - Hypothalamus	1
GTEX-131XW	Brain - Spinal cord (cervical c-1)	0.605633803
GTEX-131XW	Muscle - Skeletal	0.486111111
GTEX-131YS	Brain - Anterior cingulate cortex (BA24)	0.472636816
GTEX-131YS	Brain - Caudate (basal ganglia)	0.50955414
GTEX-131YS	Brain - Cerebellum	1
GTEX-131YS	Brain - Cortex	0.464788732
GTEX-131YS	Brain - Hippocampus	0.532110092
GTEX-131YS	Brain - Putamen (basal ganglia)	1
GTEX-131YS	Brain - Spinal cord (cervical c-1)	0.653465347
GTEX-131YS	Breast - Mammary Tissue	1
GTEX-131YS	Muscle - Skeletal	0.814126394
GTEX-131YS	Pituitary	0.38071066
GTEX-132AR	Colon - Sigmoid	0.753846154
GTEX-132AR	Muscle - Skeletal	0.5
GTEX-132NY	Muscle - Skeletal	0.647509579
GTEX-132Q8	Brain - Caudate (basal ganglia)	0.462264151
GTEX-132Q8	Brain - Cerebellum	0.35412398
GTEX-132Q8	Brain - Cortex	0.324324324
GTEX-132Q8	Brain - Hippocampus	0.428571429
GTEX-132Q8	Brain - Nucleus accumbens (basal ganglia)	0.383886256
GTEX-132Q8	Brain - Putamen (basal ganglia)	0.490616622
GTEX-132Q8	Brain - Substantia nigra	1
GTEX-132Q8	Breast - Mammary Tissue	0
GTEX-132Q8	Muscle - Skeletal	0.630136986
GTEX-1339X	Muscle - Skeletal	0.626794258
GTEX-133LE	Muscle - Skeletal	0.601208459
GTEX-1399Q	Muscle - Skeletal	0.696261682
GTEX-1399R	Colon - Sigmoid	1
GTEX-1399R	Muscle - Skeletal	0.561290323
GTEX-1399S	Muscle - Skeletal	0.534772182
GTEX-1399T	Brain - Amygdala	0.438016529
GTEX-1399T	Brain - Caudate (basal ganglia)	0.424124514
GTEX-1399T	Brain - Cerebellum	0.513272898
GTEX-1399T	Brain - Cortex	0.46728972
GTEX-1399T	Brain - Hippocampus	0.581818182
GTEX-1399T	Brain - Hypothalamus	0.522267206
GTEX-1399T	Brain - Nucleus accumbens (basal ganglia)	1
GTEX-1399T	Brain - Substantia nigra	0.541666667
GTEX-1399T	Pituitary	1
GTEX-1399U	Muscle - Skeletal	0.686390533
GTEX-139D8	Muscle - Skeletal	0.72972973
GTEX-139T4	Brain - Spinal cord (cervical c-1)	0.696
GTEX-139T4	Pituitary	1
GTEX-139T8	Brain - Amygdala	0.514563107
GTEX-139T8	Brain - Anterior cingulate cortex (BA24)	1
GTEX-139T8	Brain - Caudate (basal ganglia)	1
GTEX-139T8	Brain - Cortex	0.421994885
GTEX-139T8	Brain - Hippocampus	0
GTEX-139T8	Breast - Mammary Tissue	0.23255814
GTEX-139T8	Muscle - Skeletal	0.511551155
GTEX-139TS	Brain - Caudate (basal ganglia)	0.792207792
GTEX-139TS	Brain - Cerebellum	1
GTEX-139TS	Brain - Hypothalamus	0.791044776
GTEX-139TS	Muscle - Skeletal	0.787341772
GTEX-139TS	Pituitary	0.384615385
GTEX-139TT	Brain - Anterior cingulate cortex (BA24)	0.497237569
GTEX-139TT	Brain - Caudate (basal ganglia)	0.5
GTEX-139TT	Brain - Cerebellum	0.776908023
GTEX-139TT	Brain - Hippocampus	0.444444444
GTEX-139TT	Brain - Nucleus accumbens (basal ganglia)	0.504385965
GTEX-139TT	Brain - Putamen (basal ganglia)	0.579908676
GTEX-139TT	Pituitary	0.227586207
GTEX-139TU	Brain - Caudate (basal ganglia)	0.836363636
GTEX-139UW	Brain - Spinal cord (cervical c-1)	1
GTEX-139UW	Muscle - Skeletal	0.7593361
GTEX-139YR	Muscle - Skeletal	0.458689459
GTEX-13CF2	Brain - Anterior cingulate cortex (BA24)	0.513513514
GTEX-13CF2	Brain - Caudate (basal ganglia)	1
GTEX-13CF2	Brain - Cerebellum	0.815047022
GTEX-13CF2	Brain - Hypothalamus	0.605263158
GTEX-13CF2	Brain - Putamen (basal ganglia)	0.74522293
GTEX-13CF2	Brain - Substantia nigra	0.8
GTEX-13CF2	Muscle - Skeletal	1
GTEX-13CF2	Pituitary	0
GTEX-13CF3	Muscle - Skeletal	1
GTEX-13CIG	Brain - Anterior cingulate cortex (BA24)	0.613333333
GTEX-13CIG	Brain - Caudate (basal ganglia)	1
GTEX-13CIG	Brain - Hypothalamus	0.652459016
GTEX-13CIG	Brain - Spinal cord (cervical c-1)	1
GTEX-13CZV	Brain - Caudate (basal ganglia)	0.528571429
GTEX-13CZV	Brain - Cortex	0.387341772
GTEX-13CZV	Brain - Putamen (basal ganglia)	0.53271028
GTEX-13CZV	Brain - Spinal cord (cervical c-1)	1
GTEX-13D11	Muscle - Skeletal	0.777777778
GTEX-13FH7	Muscle - Skeletal	1
GTEX-13FHO	Brain - Anterior cingulate cortex (BA24)	1
GTEX-13FHO	Brain - Caudate (basal ganglia)	1
GTEX-13FHO	Brain - Cerebellum	0.434285197
GTEX-13FHO	Brain - Cortex	0.427414515
GTEX-13FHO	Brain - Hippocampus	0.509202454
GTEX-13FHO	Muscle - Skeletal	0.641025641
GTEX-13FHO	Pituitary	0.252631579
GTEX-13FHP	Brain - Caudate (basal ganglia)	0.75257732
GTEX-13FHP	Brain - Cerebellum	0.582650616
GTEX-13FHP	Brain - Cortex	0.438235294
GTEX-13FHP	Brain - Hippocampus	1
GTEX-13FHP	Brain - Nucleus accumbens (basal ganglia)	0.582089552
GTEX-13FHP	Brain - Putamen (basal ganglia)	1
GTEX-13FHP	Muscle - Skeletal	0.569711538
GTEX-13FHP	Pituitary	0.58974359
GTEX-13FLV	Brain - Amygdala	0.504587156
GTEX-13FLV	Brain - Anterior cingulate cortex (BA24)	0.544554455
GTEX-13FLV	Brain - Caudate (basal ganglia)	0.652173913
GTEX-13FLV	Brain - Cortex	0.554716981
GTEX-13FLV	Brain - Hypothalamus	0.484848485
GTEX-13FLV	Brain - Nucleus accumbens (basal ganglia)	0.536723164
GTEX-13FLV	Brain - Spinal cord (cervical c-1)	1
GTEX-13FLW	Brain - Caudate (basal ganglia)	0.584699454
GTEX-13FLW	Brain - Cortex	0.443078908
GTEX-13FLW	Brain - Hippocampus	0.454175153
GTEX-13FLW	Brain - Hypothalamus	0.56284153
GTEX-13FLW	Brain - Nucleus accumbens (basal ganglia)	0.445544554
GTEX-13FTW	Muscle - Skeletal	0
GTEX-13FTX	Muscle - Skeletal	0.687707641
GTEX-13FTY	Brain - Cerebellum	0.633911368
GTEX-13FTY	Brain - Hippocampus	0.611111111
GTEX-13FTY	Brain - Spinal cord (cervical c-1)	1
GTEX-13FTY	Muscle - Skeletal	0.717948718
GTEX-13FTY	Pituitary	1
GTEX-13FTZ	Muscle - Skeletal	1
GTEX-13FXS	Brain - Cerebellum	0.566211305
GTEX-13FXS	Brain - Cortex	0.431552419
GTEX-13FXS	Brain - Hippocampus	0.492753623
GTEX-13FXS	Brain - Hypothalamus	0.476923077
GTEX-13FXS	Brain - Nucleus accumbens (basal ganglia)	0.414084507
GTEX-13FXS	Brain - Putamen (basal ganglia)	0.56561086
GTEX-13FXS	Brain - Spinal cord (cervical c-1)	0.58041958
GTEX-13FXS	Muscle - Skeletal	0.746223565
GTEX-13G51	Brain - Caudate (basal ganglia)	1
GTEX-13G51	Brain - Cerebellum	0.476613281
GTEX-13G51	Brain - Cortex	0.455225727
GTEX-13G51	Brain - Hippocampus	0.467336683
GTEX-13G51	Brain - Hypothalamus	0.497288503
GTEX-13G51	Brain - Nucleus accumbens (basal ganglia)	0.506493506
GTEX-13G51	Brain - Putamen (basal ganglia)	0.553488372
GTEX-13G51	Brain - Substantia nigra	0.484536082
GTEX-13G51	Muscle - Skeletal	0.663716814
GTEX-13IVO	Brain - Anterior cingulate cortex (BA24)	0.635036496
GTEX-13IVO	Brain - Cortex	0.667825293
GTEX-13IVO	Brain - Hypothalamus	0.741007194
GTEX-13IVO	Muscle - Skeletal	0.687203791
GTEX-13IVO	Pituitary	0.72972973
GTEX-13JUV	Brain - Caudate (basal ganglia)	1
GTEX-13JUV	Brain - Cerebellum	0.560344257
GTEX-13JUV	Brain - Cortex	0.471222473
GTEX-13JUV	Brain - Nucleus accumbens (basal ganglia)	0.523809524
GTEX-13JUV	Brain - Spinal cord (cervical c-1)	0.46835443
GTEX-13JUV	Muscle - Skeletal	0.680440771
GTEX-13JUV	Pituitary	1
GTEX-13JVG	Brain - Amygdala	0.583333333
GTEX-13JVG	Brain - Anterior cingulate cortex (BA24)	0.582733813
GTEX-13JVG	Brain - Caudate (basal ganglia)	0.680672269
GTEX-13JVG	Brain - Cerebellum	0.567616903
GTEX-13JVG	Brain - Cortex	0.742358079
GTEX-13JVG	Brain - Hippocampus	0.638297872
GTEX-13JVG	Brain - Hypothalamus	0.540540541
GTEX-13JVG	Brain - Putamen (basal ganglia)	0.674074074
GTEX-13JVG	Muscle - Skeletal	0.592156863
GTEX-13N11	Muscle - Skeletal	1
GTEX-13N1W	Brain - Amygdala	0.382636656
GTEX-13N1W	Brain - Anterior cingulate cortex (BA24)	0.404639175
GTEX-13N1W	Brain - Caudate (basal ganglia)	0.45
GTEX-13N1W	Brain - Cortex	0.473887814
GTEX-13N1W	Brain - Hippocampus	0.485232068
GTEX-13N1W	Brain - Hypothalamus	0.493975904
GTEX-13N1W	Brain - Putamen (basal ganglia)	0.477941176
GTEX-13N1W	Muscle - Skeletal	0.605263158
GTEX-13N1W	Pituitary	0.243902439
GTEX-13N2G	Brain - Amygdala	0.564971751
GTEX-13N2G	Brain - Anterior cingulate cortex (BA24)	0.532110092
GTEX-13N2G	Brain - Cerebellum	0.661538462
GTEX-13N2G	Brain - Cortex	0.543378995
GTEX-13N2G	Brain - Hippocampus	0.538043478
GTEX-13N2G	Brain - Nucleus accumbens (basal ganglia)	0.57615894
GTEX-13N2G	Brain - Putamen (basal ganglia)	0.609756098
GTEX-13N2G	Brain - Spinal cord (cervical c-1)	0.654450262
GTEX-13N2G	Brain - Substantia nigra	1
GTEX-13N2G	Muscle - Skeletal	1
GTEX-13N2G	Pituitary	0.44047619
GTEX-13NYB	Brain - Amygdala	0.469387755
GTEX-13NYB	Brain - Cerebellum	0.551598816
GTEX-13NYB	Brain - Cortex	0.447916667
GTEX-13NYB	Brain - Hippocampus	0.417582418
GTEX-13NYB	Brain - Hypothalamus	0.511343805
GTEX-13NYB	Brain - Nucleus accumbens (basal ganglia)	0.494736842
GTEX-13NYB	Brain - Putamen (basal ganglia)	0.497076023
GTEX-13NYB	Brain - Substantia nigra	1
GTEX-13NYB	Muscle - Skeletal	0.681818182
GTEX-13NYC	Brain - Cortex	0.450462351
GTEX-13NYC	Muscle - Skeletal	0.769230769
GTEX-13NYS	Brain - Amygdala	0.684210526
GTEX-13NYS	Brain - Anterior cingulate cortex (BA24)	0.57398374
GTEX-13NYS	Brain - Caudate (basal ganglia)	0.725373134
GTEX-13NYS	Brain - Cerebellum	0.533460803
GTEX-13NYS	Brain - Cortex	0.740082079
GTEX-13NYS	Brain - Hippocampus	1
GTEX-13NYS	Brain - Hypothalamus	0.704
GTEX-13NYS	Brain - Nucleus accumbens (basal ganglia)	1
GTEX-13NYS	Brain - Spinal cord (cervical c-1)	0.458128079
GTEX-13NYS	Brain - Substantia nigra	0.56846473
GTEX-13NYS	Muscle - Skeletal	0.745526839
GTEX-13NZ8	Brain - Hippocampus	1
GTEX-13NZ8	Brain - Hypothalamus	1
GTEX-13NZ9	Breast - Mammary Tissue	0.52238806
GTEX-13NZ9	Muscle - Skeletal	1
GTEX-13NZA	Brain - Caudate (basal ganglia)	1
GTEX-13NZA	Brain - Cerebellum	1
GTEX-13NZA	Brain - Cortex	0.431693989
GTEX-13NZA	Brain - Hippocampus	0.552238806
GTEX-13NZA	Brain - Spinal cord (cervical c-1)	0.536082474
GTEX-13NZB	Breast - Mammary Tissue	0.449541284
GTEX-13NZB	Muscle - Skeletal	0.729119639
GTEX-13O1R	Brain - Spinal cord (cervical c-1)	0
GTEX-13O1R	Pituitary	0.183333333
GTEX-13O21	Muscle - Skeletal	0.553719008
GTEX-13O3O	Brain - Amygdala	0.46969697
GTEX-13O3O	Brain - Anterior cingulate cortex (BA24)	0.36977492
GTEX-13O3O	Brain - Cerebellum	0.440471138
GTEX-13O3O	Brain - Cortex	0.453658537
GTEX-13O3O	Brain - Hippocampus	0.465994962
GTEX-13O3O	Brain - Nucleus accumbens (basal ganglia)	0.543859649
GTEX-13O3O	Breast - Mammary Tissue	0.063829787
GTEX-13O3P	Breast - Mammary Tissue	0.15942029
GTEX-13O3P	Muscle - Skeletal	0.764705882
GTEX-13O3Q	Brain - Amygdala	0.5
GTEX-13O3Q	Brain - Anterior cingulate cortex (BA24)	1
GTEX-13O3Q	Brain - Cerebellum	0.600329937
GTEX-13O3Q	Brain - Cortex	0.491204087
GTEX-13O3Q	Brain - Hippocampus	0.475409836
GTEX-13O3Q	Brain - Hypothalamus	0.590488771
GTEX-13O3Q	Brain - Nucleus accumbens (basal ganglia)	1
GTEX-13O3Q	Brain - Putamen (basal ganglia)	1
GTEX-13O3Q	Brain - Substantia nigra	0.505938242
GTEX-13O3Q	Muscle - Skeletal	1
GTEX-13O61	Muscle - Skeletal	0.701960784
GTEX-13OVG	Muscle - Skeletal	0.458064516
GTEX-13OVH	Brain - Amygdala	0.553571429
GTEX-13OVH	Brain - Anterior cingulate cortex (BA24)	0.505791506
GTEX-13OVH	Brain - Caudate (basal ganglia)	0.702380952
GTEX-13OVH	Brain - Cerebellum	0.676256564
GTEX-13OVH	Brain - Cortex	0.445783133
GTEX-13OVH	Brain - Hypothalamus	0.487804878
GTEX-13OVH	Brain - Nucleus accumbens (basal ganglia)	1
GTEX-13OVI	Muscle - Skeletal	0.435114504
GTEX-13OVJ	Brain - Amygdala	0.6985138
GTEX-13OVJ	Brain - Caudate (basal ganglia)	0.703370787
GTEX-13OVJ	Brain - Cerebellum	0.578615352
GTEX-13OVJ	Brain - Cortex	1
GTEX-13OVJ	Brain - Hippocampus	0.61849711
GTEX-13OVJ	Brain - Hypothalamus	0.746987952
GTEX-13OVJ	Brain - Nucleus accumbens (basal ganglia)	0.664804469
GTEX-13OVJ	Brain - Putamen (basal ganglia)	0.640243902
GTEX-13OVJ	Muscle - Skeletal	0.680440771
GTEX-13OVJ	Pituitary	0
GTEX-13OVK	Muscle - Skeletal	0.476439791
GTEX-13OVL	Brain - Amygdala	0.588235294
GTEX-13OVL	Brain - Anterior cingulate cortex (BA24)	0.445086705
GTEX-13OVL	Brain - Caudate (basal ganglia)	0.593442623
GTEX-13OVL	Brain - Cerebellum	0.525
GTEX-13OVL	Brain - Cortex	0.418705036
GTEX-13OVL	Brain - Hippocampus	0.493506494
GTEX-13OVL	Brain - Hypothalamus	1
GTEX-13OVL	Brain - Spinal cord (cervical c-1)	0.527472527
GTEX-13OVL	Muscle - Skeletal	1
GTEX-13OVL	Pituitary	0.52688172
GTEX-13OW5	Brain - Amygdala	0.574297189
GTEX-13OW5	Brain - Anterior cingulate cortex (BA24)	0.410404624
GTEX-13OW5	Brain - Caudate (basal ganglia)	1
GTEX-13OW5	Brain - Cerebellum	0.767142857
GTEX-13OW5	Brain - Hippocampus	0.560784314
GTEX-13OW5	Brain - Hypothalamus	1
GTEX-13OW5	Brain - Nucleus accumbens (basal ganglia)	0.545454545
GTEX-13OW5	Brain - Putamen (basal ganglia)	0.654008439
GTEX-13OW5	Brain - Spinal cord (cervical c-1)	0.606382979
GTEX-13OW5	Muscle - Skeletal	1
GTEX-13OW5	Pituitary	0.416666667
GTEX-13OW6	Brain - Amygdala	0.515151515
GTEX-13OW6	Brain - Caudate (basal ganglia)	1
GTEX-13OW6	Brain - Cerebellum	0.589729022
GTEX-13OW6	Brain - Cortex	0.776490066
GTEX-13OW6	Brain - Hippocampus	0.464454976
GTEX-13OW6	Brain - Hypothalamus	0.513812155
GTEX-13OW6	Brain - Nucleus accumbens (basal ganglia)	0.442446043
GTEX-13OW6	Brain - Putamen (basal ganglia)	0.507575758
GTEX-13OW7	Brain - Amygdala	0.55
GTEX-13OW7	Brain - Anterior cingulate cortex (BA24)	0.524752475
GTEX-13OW7	Brain - Caudate (basal ganglia)	0.674528302
GTEX-13OW7	Brain - Cerebellum	0.809399478
GTEX-13OW7	Brain - Cortex	0.526570048
GTEX-13OW7	Brain - Hippocampus	0.648351648
GTEX-13OW7	Brain - Hypothalamus	0.526315789
GTEX-13OW7	Muscle - Skeletal	0.739413681
GTEX-13OW7	Pituitary	0.383838384
GTEX-13OW8	Brain - Amygdala	0.558558559
GTEX-13OW8	Brain - Anterior cingulate cortex (BA24)	0.47826087
GTEX-13OW8	Brain - Caudate (basal ganglia)	0.509433962
GTEX-13OW8	Brain - Cerebellum	0.427793398
GTEX-13OW8	Brain - Hippocampus	1
GTEX-13OW8	Brain - Nucleus accumbens (basal ganglia)	1
GTEX-13OW8	Brain - Putamen (basal ganglia)	0.582938389
GTEX-13PDP	Brain - Hippocampus	0.620155039
GTEX-13PDP	Brain - Substantia nigra	1
GTEX-13PDP	Muscle - Skeletal	0.709601874
GTEX-13PL6	Brain - Caudate (basal ganglia)	0.739130435
GTEX-13PL6	Brain - Cortex	1
GTEX-13PL6	Brain - Spinal cord (cervical c-1)	0.567567568
GTEX-13PL6	Muscle - Skeletal	0.684615385
GTEX-13PL7	Muscle - Skeletal	0.52739726
GTEX-13PLJ	Brain - Caudate (basal ganglia)	0.653061224
GTEX-13PLJ	Brain - Cerebellum	0.545454545
GTEX-13PLJ	Brain - Spinal cord (cervical c-1)	0.610810811
GTEX-13PLJ	Muscle - Skeletal	0.565891473
GTEX-13PVQ	Brain - Amygdala	0.588652482
GTEX-13PVQ	Brain - Anterior cingulate cortex (BA24)	0.521367521
GTEX-13PVQ	Brain - Caudate (basal ganglia)	0.620253165
GTEX-13PVQ	Brain - Cerebellum	1
GTEX-13PVQ	Brain - Cortex	0.501618123
GTEX-13PVQ	Brain - Putamen (basal ganglia)	0.553191489
GTEX-13PVQ	Brain - Spinal cord (cervical c-1)	1
GTEX-13PVQ	Muscle - Skeletal	0.638095238
GTEX-13PVR	Colon - Sigmoid	1
GTEX-13PVR	Muscle - Skeletal	0.712
GTEX-13QIC	Brain - Anterior cingulate cortex (BA24)	0.465875371
GTEX-13QIC	Brain - Cerebellum	0.78458498
GTEX-13QIC	Brain - Cortex	0.450557684
GTEX-13QIC	Brain - Hippocampus	0.535620053
GTEX-13QIC	Brain - Hypothalamus	0.47654321
GTEX-13QIC	Breast - Mammary Tissue	0.169811321
GTEX-13QIC	Muscle - Skeletal	0.731343284
GTEX-13QJ3	Muscle - Skeletal	0.640303359
GTEX-13QJC	Brain - Cortex	0.564971751
GTEX-13QJC	Brain - Hippocampus	0.668292683
GTEX-13QJC	Brain - Nucleus accumbens (basal ganglia)	0.526315789
GTEX-13QJC	Brain - Putamen (basal ganglia)	0.715328467
GTEX-13QJC	Brain - Spinal cord (cervical c-1)	1
GTEX-13QJC	Brain - Substantia nigra	1
GTEX-13RTJ	Brain - Amygdala	0.623931624
GTEX-13RTJ	Brain - Anterior cingulate cortex (BA24)	0.400340716
GTEX-13RTJ	Brain - Caudate (basal ganglia)	0.552763819
GTEX-13RTJ	Brain - Cerebellum	0.451805287
GTEX-13RTJ	Brain - Cortex	0.364885496
GTEX-13RTJ	Brain - Hippocampus	0.535783366
GTEX-13RTJ	Brain - Hypothalamus	0.492913386
GTEX-13RTJ	Brain - Nucleus accumbens (basal ganglia)	0.480519481
GTEX-13RTJ	Muscle - Skeletal	0.521367521
GTEX-13RTK	Muscle - Skeletal	1
GTEX-13RTL	Brain - Anterior cingulate cortex (BA24)	1
GTEX-13RTL	Brain - Hippocampus	1
GTEX-13RTL	Muscle - Skeletal	1
GTEX-13S7M	Brain - Anterior cingulate cortex (BA24)	0.448851775
GTEX-13S7M	Brain - Caudate (basal ganglia)	0.57605985
GTEX-13S7M	Brain - Cerebellum	0.524115756
GTEX-13S7M	Brain - Cortex	0.714438503
GTEX-13S7M	Brain - Hippocampus	0.661202186
GTEX-13S7M	Brain - Putamen (basal ganglia)	0.598130841
GTEX-13S7M	Brain - Spinal cord (cervical c-1)	0.658767773
GTEX-13S7M	Muscle - Skeletal	0.554140127
GTEX-13S86	Muscle - Skeletal	1
GTEX-13SLW	Brain - Amygdala	0.624454148
GTEX-13SLW	Brain - Anterior cingulate cortex (BA24)	0.432989691
GTEX-13SLW	Brain - Caudate (basal ganglia)	1
GTEX-13SLW	Brain - Cerebellum	0.534090909
GTEX-13SLW	Brain - Hippocampus	0.585185185
GTEX-13SLW	Brain - Hypothalamus	0.504531722
GTEX-13SLW	Brain - Nucleus accumbens (basal ganglia)	0.605633803
GTEX-13SLW	Brain - Spinal cord (cervical c-1)	0.528455285
GTEX-13SLW	Brain - Substantia nigra	0.684931507
GTEX-13SLW	Muscle - Skeletal	0.646341463
GTEX-13SLX	Brain - Amygdala	0.453287197
GTEX-13SLX	Brain - Caudate (basal ganglia)	0.505494505
GTEX-13SLX	Brain - Cerebellum	0.54078193
GTEX-13SLX	Brain - Hypothalamus	0.553921569
GTEX-13SLX	Brain - Nucleus accumbens (basal ganglia)	1
GTEX-13SLX	Brain - Spinal cord (cervical c-1)	0.501754386
GTEX-13SLX	Brain - Substantia nigra	0.518518519
GTEX-13SLX	Pituitary	0.298701299
GTEX-13U4I	Muscle - Skeletal	0.7827051
GTEX-13VXT	Muscle - Skeletal	0.685800604
GTEX-13VXU	Brain - Amygdala	0.504273504
GTEX-13VXU	Brain - Anterior cingulate cortex (BA24)	0.374554102
GTEX-13VXU	Brain - Caudate (basal ganglia)	0.541984733
GTEX-13VXU	Brain - Cerebellum	0.53951094
GTEX-13VXU	Brain - Cortex	0.397759104
GTEX-13VXU	Brain - Nucleus accumbens (basal ganglia)	0.396174863
GTEX-13VXU	Brain - Putamen (basal ganglia)	0.511201629
GTEX-13VXU	Brain - Spinal cord (cervical c-1)	0.480225989
GTEX-13VXU	Muscle - Skeletal	0.859259259
GTEX-13VXU	Pituitary	0.459459459
GTEX-13W3W	Breast - Mammary Tissue	0.215686275
GTEX-13W3W	Muscle - Skeletal	0.433566434
GTEX-13W46	Muscle - Skeletal	0.639423077
GTEX-13X6I	Brain - Amygdala	0.612698413
GTEX-13X6I	Brain - Anterior cingulate cortex (BA24)	1
GTEX-13X6I	Brain - Caudate (basal ganglia)	0.668508287
GTEX-13X6I	Brain - Cerebellum	0.755868545
GTEX-13X6I	Brain - Cortex	0.483146067
GTEX-13X6I	Brain - Hypothalamus	0.470437018
GTEX-13X6I	Brain - Putamen (basal ganglia)	1
GTEX-13X6I	Brain - Substantia nigra	0.518181818
GTEX-13X6I	Muscle - Skeletal	0.835748792
GTEX-13X6J	Brain - Anterior cingulate cortex (BA24)	0.386160714
GTEX-13X6J	Brain - Caudate (basal ganglia)	0.471947195
GTEX-13X6J	Brain - Cerebellum	1
GTEX-13X6J	Brain - Cortex	0.394618834
GTEX-13X6J	Brain - Hypothalamus	1
GTEX-13X6J	Brain - Nucleus accumbens (basal ganglia)	0.423236515
GTEX-13X6J	Brain - Putamen (basal ganglia)	1
GTEX-13X6J	Muscle - Skeletal	1
GTEX-13X6K	Brain - Amygdala	1
GTEX-13X6K	Brain - Anterior cingulate cortex (BA24)	0.420212766
GTEX-13X6K	Brain - Caudate (basal ganglia)	1
GTEX-13X6K	Brain - Cerebellum	0.531274363
GTEX-13X6K	Brain - Cortex	0.422274103
GTEX-13X6K	Brain - Hypothalamus	0.453940067
GTEX-13X6K	Brain - Nucleus accumbens (basal ganglia)	0.462686567
GTEX-13X6K	Brain - Substantia nigra	1
GTEX-13X6K	Muscle - Skeletal	0.481927711
GTEX-13X6K	Pituitary	0.358851675
GTEX-1445S	Brain - Amygdala	0.610169492
GTEX-1445S	Brain - Caudate (basal ganglia)	0.692982456
GTEX-1445S	Brain - Cortex	0.771297825
GTEX-1445S	Brain - Hypothalamus	0.68627451
GTEX-1445S	Brain - Substantia nigra	0.531428571
GTEX-1445S	Muscle - Skeletal	0.511945392
GTEX-144FL	Brain - Cortex	0.576642336
GTEX-144FL	Muscle - Skeletal	0.541935484
GTEX-144GL	Brain - Anterior cingulate cortex (BA24)	0.34765625
GTEX-144GL	Brain - Caudate (basal ganglia)	0.663865546
GTEX-144GL	Brain - Cerebellum	0.638910692
GTEX-144GL	Brain - Cortex	0.442708333
GTEX-144GL	Brain - Hippocampus	0.423255814
GTEX-144GL	Brain - Hypothalamus	1
GTEX-144GL	Brain - Putamen (basal ganglia)	0
GTEX-144GL	Muscle - Skeletal	0.8
GTEX-144GL	Pituitary	0.446808511
GTEX-144GM	Breast - Mammary Tissue	0.490196078
GTEX-144GM	Muscle - Skeletal	1
GTEX-144GN	Muscle - Skeletal	0.616216216
GTEX-144GO	Brain - Caudate (basal ganglia)	1
GTEX-144GO	Brain - Hippocampus	0.555555556
GTEX-144GO	Brain - Putamen (basal ganglia)	0.7
GTEX-144GO	Muscle - Skeletal	0.530434783
GTEX-145LS	Brain - Amygdala	0.44
GTEX-145LS	Brain - Anterior cingulate cortex (BA24)	0.411764706
GTEX-145LS	Brain - Caudate (basal ganglia)	0.542579075
GTEX-145LS	Brain - Cortex	0.421098022
GTEX-145LS	Brain - Hippocampus	0.60483871
GTEX-145LS	Brain - Hypothalamus	1
GTEX-145LS	Brain - Nucleus accumbens (basal ganglia)	0.423423423
GTEX-145LS	Brain - Substantia nigra	1
GTEX-145LS	Muscle - Skeletal	0.568141593
GTEX-145LS	Pituitary	0.330232558
GTEX-145LT	Breast - Mammary Tissue	0.261324042
GTEX-145LU	Brain - Cerebellum	0.793650794
GTEX-145LU	Brain - Cortex	0.442528736
GTEX-145LU	Brain - Hippocampus	0.663157895
GTEX-145LU	Brain - Spinal cord (cervical c-1)	1
GTEX-145LU	Muscle - Skeletal	0.840336134
GTEX-145LU	Pituitary	1
GTEX-145LV	Muscle - Skeletal	0.597667638
GTEX-145ME	Muscle - Skeletal	0.802325581
GTEX-145MF	Brain - Cerebellum	0.53006993
GTEX-145MF	Brain - Cortex	0.390322581
GTEX-145MF	Pituitary	0.329896907
GTEX-145MG	Brain - Anterior cingulate cortex (BA24)	0.408071749
GTEX-145MG	Brain - Cerebellum	1
GTEX-145MG	Brain - Cortex	0.4219084
GTEX-145MG	Muscle - Skeletal	1
GTEX-145MH	Brain - Anterior cingulate cortex (BA24)	1
GTEX-145MH	Brain - Caudate (basal ganglia)	0.457202505
GTEX-145MH	Brain - Cerebellum	0.773399015
GTEX-145MH	Brain - Cortex	0.41143645
GTEX-145MH	Brain - Hippocampus	0.409252669
GTEX-145MH	Brain - Nucleus accumbens (basal ganglia)	1
GTEX-145MH	Muscle - Skeletal	0.723404255
GTEX-145MH	Pituitary	0.409836066
GTEX-145MI	Brain - Cortex	1
GTEX-145MI	Brain - Hypothalamus	0.769784173
GTEX-145MI	Brain - Nucleus accumbens (basal ganglia)	0.58490566
GTEX-145MI	Muscle - Skeletal	0.622047244
GTEX-145MN	Muscle - Skeletal	0.64628821
GTEX-145MO	Muscle - Skeletal	0.528888889
GTEX-145MO	Pituitary	1
GTEX-146FH	Colon - Sigmoid	0.717171717
GTEX-146FH	Muscle - Skeletal	0.655913978
GTEX-146FQ	Muscle - Skeletal	0.566765579
GTEX-14753	Pituitary	0.308108108
GTEX-1477Z	Brain - Anterior cingulate cortex (BA24)	0.6
GTEX-1477Z	Brain - Cortex	1
GTEX-1477Z	Brain - Hypothalamus	0.755102041
GTEX-147F4	Brain - Cerebellum	0.530805687
GTEX-147F4	Brain - Cortex	0.401098901
GTEX-147F4	Brain - Hypothalamus	0.423913043
GTEX-147F4	Brain - Nucleus accumbens (basal ganglia)	0
GTEX-147F4	Pituitary	0.438596491
GTEX-147GR	Brain - Amygdala	0.75
GTEX-147GR	Brain - Cerebellum	0.69527897
GTEX-147GR	Brain - Cortex	0.482765781
GTEX-147GR	Brain - Nucleus accumbens (basal ganglia)	0.5
GTEX-147GR	Muscle - Skeletal	0.791208791
GTEX-147JS	Colon - Sigmoid	1
GTEX-147JS	Muscle - Skeletal	1
GTEX-148VJ	Brain - Spinal cord (cervical c-1)	0.196428571
GTEX-148VJ	Colon - Sigmoid	1
GTEX-148VJ	Muscle - Skeletal	1
GTEX-1497J	Muscle - Skeletal	0.686934023
GTEX-14A5H	Muscle - Skeletal	0.472118959
GTEX-14A5I	Brain - Cerebellum	0.64
GTEX-14A5I	Brain - Cortex	0.530864198
GTEX-14A5I	Pituitary	0.370786517
GTEX-14A6H	Muscle - Skeletal	0.507880911
GTEX-14ABY	Brain - Amygdala	0.520215633
GTEX-14ABY	Brain - Caudate (basal ganglia)	0.5
GTEX-14ABY	Brain - Cerebellum	0.756756757
GTEX-14ABY	Brain - Hippocampus	0.385435169
GTEX-14ABY	Brain - Putamen (basal ganglia)	0.527896996
GTEX-14ABY	Breast - Mammary Tissue	0.434210526
GTEX-14ABY	Muscle - Skeletal	0.6545961
GTEX-14AS3	Muscle - Skeletal	0.736070381
GTEX-14ASI	Brain - Amygdala	0.518072289
GTEX-14ASI	Brain - Cerebellum	0.582302622
GTEX-14ASI	Brain - Cortex	0.414487258
GTEX-14ASI	Brain - Hippocampus	0.544642857
GTEX-14ASI	Brain - Hypothalamus	0.466666667
GTEX-14ASI	Brain - Nucleus accumbens (basal ganglia)	1
GTEX-14ASI	Brain - Putamen (basal ganglia)	0.512953368
GTEX-14ASI	Brain - Substantia nigra	0.611510791
GTEX-14ASI	Muscle - Skeletal	0.539393939
GTEX-14BIL	Brain - Cortex	0.474277387
GTEX-14BIL	Brain - Hypothalamus	0.653846154
GTEX-14BIL	Brain - Spinal cord (cervical c-1)	0.655844156
GTEX-14BIL	Muscle - Skeletal	1
GTEX-14BIL	Pituitary	0.338983051
GTEX-14BIM	Brain - Anterior cingulate cortex (BA24)	0.412073491
GTEX-14BIM	Brain - Cerebellum	0.575316065
GTEX-14BIM	Brain - Cortex	0.415778252
GTEX-14BIM	Brain - Hippocampus	0.521126761
GTEX-14BIM	Brain - Nucleus accumbens (basal ganglia)	0.510416667
GTEX-14BIM	Brain - Spinal cord (cervical c-1)	0.533101045
GTEX-14BIM	Brain - Substantia nigra	0.531914894
GTEX-14BIM	Muscle - Skeletal	1
GTEX-14BIN	Brain - Anterior cingulate cortex (BA24)	0.440909091
GTEX-14BIN	Brain - Cerebellum	0.619208225
GTEX-14BIN	Brain - Cortex	0.38313905
GTEX-14BIN	Brain - Nucleus accumbens (basal ganglia)	1
GTEX-14BIN	Brain - Putamen (basal ganglia)	0.637583893
GTEX-14BIN	Brain - Substantia nigra	0.777777778
GTEX-14BMU	Colon - Sigmoid	1
GTEX-14BMU	Muscle - Skeletal	0.706319703
GTEX-14BMV	Brain - Anterior cingulate cortex (BA24)	0.495934959
GTEX-14BMV	Brain - Caudate (basal ganglia)	0.438202247
GTEX-14BMV	Brain - Cerebellum	1
GTEX-14BMV	Brain - Cortex	1
GTEX-14BMV	Brain - Nucleus accumbens (basal ganglia)	0.388461538
GTEX-14BMV	Muscle - Skeletal	0.654761905
GTEX-14BMV	Pituitary	0
GTEX-14C38	Muscle - Skeletal	0.644736842
GTEX-14C39	Brain - Anterior cingulate cortex (BA24)	1
GTEX-14C39	Brain - Caudate (basal ganglia)	0.572649573
GTEX-14C39	Brain - Cerebellum	0.685534591
GTEX-14C39	Brain - Cortex	0.462478185
GTEX-14C5O	Brain - Cortex	0.337876503
GTEX-14C5O	Brain - Hypothalamus	0.404724409
GTEX-14C5O	Brain - Nucleus accumbens (basal ganglia)	0.3056
GTEX-14C5O	Brain - Putamen (basal ganglia)	0.351578947
GTEX-14C5O	Brain - Substantia nigra	0.347593583
GTEX-14C5O	Muscle - Skeletal	0.663865546
GTEX-14C5O	Pituitary	0.294117647
GTEX-14DAQ	Brain - Cerebellum	0.606950355
GTEX-14DAQ	Brain - Cortex	0.435393258
GTEX-14DAQ	Muscle - Skeletal	0.720338983
GTEX-14DAQ	Pituitary	0.298245614
GTEX-14DAR	Breast - Mammary Tissue	0.454545455
GTEX-14DAR	Muscle - Skeletal	0.652173913
GTEX-14E6C	Brain - Spinal cord (cervical c-1)	0.075268817
GTEX-14E6D	Brain - Caudate (basal ganglia)	0.602941176
GTEX-14E6D	Brain - Cerebellum	0.585206908
GTEX-14E6D	Brain - Hippocampus	0.504273504
GTEX-14E6D	Muscle - Skeletal	0.692753623
GTEX-14E6E	Colon - Sigmoid	1
GTEX-14E7W	Brain - Anterior cingulate cortex (BA24)	0.495049505
GTEX-14E7W	Brain - Cerebellum	0.529137529
GTEX-14E7W	Brain - Cortex	0.441285538
GTEX-14E7W	Brain - Hippocampus	0.681818182
GTEX-14E7W	Brain - Nucleus accumbens (basal ganglia)	0.467032967
GTEX-14E7W	Brain - Putamen (basal ganglia)	1
GTEX-14E7W	Brain - Spinal cord (cervical c-1)	0.571428571
GTEX-14E7W	Pituitary	0.297029703
GTEX-14H4A	Breast - Mammary Tissue	0.226086957
GTEX-14H4A	Muscle - Skeletal	1
GTEX-14ICK	Breast - Mammary Tissue	0.28
GTEX-14ICL	Muscle - Skeletal	0.617021277
GTEX-14JFF	Brain - Amygdala	0.490196078
GTEX-14JFF	Brain - Cerebellum	0.62611276
GTEX-14JG1	Brain - Amygdala	0.439252336
GTEX-14JG1	Brain - Anterior cingulate cortex (BA24)	0.509433962
GTEX-14JG1	Brain - Caudate (basal ganglia)	0.474452555
GTEX-14JG1	Brain - Cerebellum	0.512287335
GTEX-14JG1	Brain - Nucleus accumbens (basal ganglia)	0.412087912
GTEX-14JG1	Brain - Putamen (basal ganglia)	0.573991031
GTEX-14JG1	Brain - Substantia nigra	1
GTEX-14JG1	Muscle - Skeletal	0.712962963
GTEX-14JG6	Colon - Sigmoid	1
GTEX-14JG6	Muscle - Skeletal	1
GTEX-14JIY	Brain - Anterior cingulate cortex (BA24)	0.435672515
GTEX-14JIY	Brain - Caudate (basal ganglia)	0.369294606
GTEX-14JIY	Brain - Cerebellum	1
GTEX-14JIY	Brain - Cortex	0.37065053
GTEX-14JIY	Brain - Hippocampus	0.512396694
GTEX-14JIY	Brain - Hypothalamus	0.430107527
GTEX-14JIY	Brain - Spinal cord (cervical c-1)	0.589958159
GTEX-14JIY	Muscle - Skeletal	1
GTEX-14LLW	Brain - Anterior cingulate cortex (BA24)	0.418960245
GTEX-14LLW	Brain - Caudate (basal ganglia)	0.573033708
GTEX-14LLW	Brain - Hippocampus	1
GTEX-14LLW	Brain - Hypothalamus	0.432692308
GTEX-14LLW	Breast - Mammary Tissue	0
GTEX-14LLW	Muscle - Skeletal	0.733333333
GTEX-14LZ3	Brain - Anterior cingulate cortex (BA24)	1
GTEX-14LZ3	Brain - Caudate (basal ganglia)	1
GTEX-14LZ3	Brain - Cortex	0.62136186
GTEX-14LZ3	Brain - Hippocampus	0.869822485
GTEX-14LZ3	Brain - Hypothalamus	0.772511848
GTEX-14LZ3	Brain - Nucleus accumbens (basal ganglia)	0.598455598
GTEX-14LZ3	Brain - Putamen (basal ganglia)	0.894736842
GTEX-14LZ3	Muscle - Skeletal	0.715430862
GTEX-14LZ3	Pituitary	0.531531532
GTEX-14PHW	Brain - Nucleus accumbens (basal ganglia)	0
GTEX-14PJ2	Muscle - Skeletal	0.552238806
GTEX-14PJ3	Colon - Sigmoid	0
GTEX-14PJ3	Muscle - Skeletal	0.6375
GTEX-14PJ4	Breast - Mammary Tissue	0.097560976
GTEX-14PJ4	Muscle - Skeletal	0.506976744
GTEX-14PJ5	Muscle - Skeletal	0.720670391
GTEX-14PJM	Brain - Amygdala	0.529411765
GTEX-14PJM	Brain - Anterior cingulate cortex (BA24)	0.538461538
GTEX-14PJM	Brain - Cerebellum	0.462277092
GTEX-14PJM	Brain - Cortex	0.424142755
GTEX-14PJM	Brain - Hippocampus	0.529880478
GTEX-14PJM	Brain - Hypothalamus	0.573099415
GTEX-14PJM	Brain - Nucleus accumbens (basal ganglia)	0.492900609
GTEX-14PJM	Brain - Putamen (basal ganglia)	0.605042017
GTEX-14PJM	Brain - Spinal cord (cervical c-1)	0.487394958
GTEX-14PJM	Muscle - Skeletal	0.631799163
GTEX-14PJM	Pituitary	0.341176471
GTEX-14PJN	Muscle - Skeletal	0.658119658
GTEX-14PJO	Brain - Anterior cingulate cortex (BA24)	0
GTEX-14PJO	Brain - Caudate (basal ganglia)	0.703349282
GTEX-14PJO	Brain - Cerebellum	0.566502463
GTEX-14PJO	Brain - Hippocampus	0.611650485
GTEX-14PJO	Brain - Hypothalamus	0.544303797
GTEX-14PJO	Brain - Putamen (basal ganglia)	0.588607595
GTEX-14PJO	Brain - Spinal cord (cervical c-1)	0.450980392
GTEX-14PJO	Brain - Substantia nigra	0.753623188
GTEX-14PK6	Colon - Sigmoid	0.510204082
GTEX-14PK6	Muscle - Skeletal	0.693811075
GTEX-14PN4	Brain - Amygdala	0.44486692
GTEX-14PN4	Brain - Anterior cingulate cortex (BA24)	0.415143603
GTEX-14PN4	Brain - Caudate (basal ganglia)	0.380952381
GTEX-14PN4	Brain - Cerebellum	0.521372126
GTEX-14PN4	Brain - Cortex	0.432478632
GTEX-14PN4	Brain - Hypothalamus	0.467592593
GTEX-14PN4	Brain - Nucleus accumbens (basal ganglia)	1
GTEX-14PN4	Brain - Putamen (basal ganglia)	1
GTEX-14PN4	Brain - Spinal cord (cervical c-1)	0.44600939
GTEX-14PN4	Brain - Substantia nigra	0.585858586
GTEX-14PN4	Breast - Mammary Tissue	0.128205128
GTEX-14PN4	Muscle - Skeletal	0.517241379
GTEX-14PN4	Pituitary	0.230769231
GTEX-14PQA	Brain - Amygdala	1
GTEX-14PQA	Brain - Anterior cingulate cortex (BA24)	0.534883721
GTEX-14PQA	Brain - Caudate (basal ganglia)	0.662100457
GTEX-14PQA	Brain - Cortex	0.476595745
GTEX-14PQA	Brain - Hippocampus	0.679012346
GTEX-14PQA	Brain - Nucleus accumbens (basal ganglia)	0.487179487
GTEX-14PQA	Muscle - Skeletal	0.6
GTEX-14PQA	Pituitary	0.346938776
GTEX-15CHQ	Brain - Amygdala	1
GTEX-15CHQ	Brain - Anterior cingulate cortex (BA24)	0.375
GTEX-15CHQ	Brain - Caudate (basal ganglia)	1
GTEX-15CHQ	Brain - Cerebellum	0.478405316
GTEX-15CHQ	Brain - Hippocampus	0.464435146
GTEX-15CHQ	Brain - Hypothalamus	0.45106383
GTEX-15CHQ	Brain - Nucleus accumbens (basal ganglia)	0.483193277
GTEX-15CHQ	Brain - Putamen (basal ganglia)	1
GTEX-15CHQ	Brain - Spinal cord (cervical c-1)	0.528888889
GTEX-15CHQ	Brain - Substantia nigra	0.451361868
GTEX-15CHQ	Muscle - Skeletal	0.443609023
GTEX-15CHQ	Pituitary	0.361111111
GTEX-15CHR	Muscle - Skeletal	0.796976242
GTEX-15D79	Pituitary	0.397058824
GTEX-15DCD	Brain - Amygdala	0.666666667
GTEX-15DCD	Brain - Anterior cingulate cortex (BA24)	0.547712418
GTEX-15DCD	Brain - Cerebellum	0.605095541
GTEX-15DCD	Brain - Cortex	0.448688801
GTEX-15DCD	Brain - Hypothalamus	0.650655022
GTEX-15DCD	Brain - Nucleus accumbens (basal ganglia)	0.554006969
GTEX-15DCD	Brain - Putamen (basal ganglia)	0.721212121
GTEX-15DCD	Brain - Spinal cord (cervical c-1)	0.684210526
GTEX-15DCD	Muscle - Skeletal	1
GTEX-15DDE	Brain - Amygdala	0.583333333
GTEX-15DDE	Brain - Spinal cord (cervical c-1)	0.82300885
GTEX-15DYW	Brain - Amygdala	0.430107527
GTEX-15DYW	Brain - Cerebellum	0.603448276
GTEX-15DYW	Brain - Nucleus accumbens (basal ganglia)	0.49122807
GTEX-15DYW	Brain - Spinal cord (cervical c-1)	0.6125
GTEX-15DYW	Brain - Substantia nigra	0.589473684
GTEX-15DZA	Colon - Sigmoid	0.5
GTEX-15DZA	Muscle - Skeletal	0.466547725
GTEX-15EO6	Brain - Amygdala	0.475490196
GTEX-15EO6	Brain - Anterior cingulate cortex (BA24)	0.437585734
GTEX-15EO6	Brain - Caudate (basal ganglia)	0.518309859
GTEX-15EO6	Brain - Cerebellum	0.565632806
GTEX-15EO6	Brain - Cortex	0.356923077
GTEX-15EO6	Brain - Nucleus accumbens (basal ganglia)	0.569230769
GTEX-15EO6	Brain - Putamen (basal ganglia)	0.618320611
GTEX-15EO6	Brain - Substantia nigra	0.681481481
GTEX-15EO6	Muscle - Skeletal	0.526132404
GTEX-15EO6	Pituitary	0.314285714
GTEX-15ER7	Brain - Amygdala	0.471830986
GTEX-15ER7	Brain - Anterior cingulate cortex (BA24)	0.435797665
GTEX-15ER7	Brain - Cerebellum	0.590988727
GTEX-15ER7	Brain - Hippocampus	1
GTEX-15ER7	Brain - Hypothalamus	0.505668934
GTEX-15ER7	Brain - Putamen (basal ganglia)	0.672268908
GTEX-15ER7	Brain - Spinal cord (cervical c-1)	0.614583333
GTEX-15ER7	Muscle - Skeletal	0.752128666
GTEX-15ER7	Pituitary	0.403508772
GTEX-15ETS	Muscle - Skeletal	0.757246377
GTEX-15F5U	Muscle - Skeletal	0.733681462
GTEX-15G19	Brain - Anterior cingulate cortex (BA24)	0.777777778
GTEX-15G19	Brain - Caudate (basal ganglia)	0.797979798
GTEX-15G19	Brain - Cerebellum	0.873747495
GTEX-15G19	Brain - Cortex	0.578851689
GTEX-15G19	Brain - Hypothalamus	1
GTEX-15G19	Brain - Nucleus accumbens (basal ganglia)	0.814634146
GTEX-15G19	Brain - Putamen (basal ganglia)	1
GTEX-15G19	Muscle - Skeletal	1
GTEX-15G1A	Muscle - Skeletal	0.463626493
GTEX-15RIE	Muscle - Skeletal	0.788461538
GTEX-15RIF	Colon - Sigmoid	0.594594595
GTEX-15RIF	Muscle - Skeletal	1
GTEX-15RJ7	Muscle - Skeletal	1
GTEX-15RJE	Brain - Nucleus accumbens (basal ganglia)	0.232375979
GTEX-15RJE	Brain - Putamen (basal ganglia)	0.249266862
GTEX-15RJE	Brain - Substantia nigra	1
GTEX-15SB6	Muscle - Skeletal	0.662775616
GTEX-15SDE	Muscle - Skeletal	0.458952306
GTEX-15SHU	Brain - Amygdala	0.451612903
GTEX-15SHU	Brain - Anterior cingulate cortex (BA24)	0.495890411
GTEX-15SHU	Brain - Caudate (basal ganglia)	1
GTEX-15SHU	Brain - Cortex	0.411764706
GTEX-15SHU	Muscle - Skeletal	1
GTEX-15SHV	Muscle - Skeletal	0.737089202
GTEX-15SHW	Muscle - Skeletal	1
GTEX-15SKB	Muscle - Skeletal	1
GTEX-15UF6	Brain - Cortex	0.621688449
GTEX-15UF6	Brain - Hippocampus	0.679245283
GTEX-15UF6	Pituitary	0.428571429
GTEX-169BO	Muscle - Skeletal	1
GTEX-16AAH	Muscle - Skeletal	0.541778976
GTEX-16BQI	Breast - Mammary Tissue	0.230769231
GTEX-16GPK	Brain - Cerebellum	0.606694561
GTEX-16GPK	Brain - Cortex	0.731225296
GTEX-16GPK	Brain - Hippocampus	1
GTEX-16GPK	Brain - Hypothalamus	0.533333333
GTEX-16GPK	Muscle - Skeletal	0.636363636
GTEX-16GPK	Pituitary	0.370786517
GTEX-16MT8	Muscle - Skeletal	0.534246575
GTEX-16MTA	Muscle - Skeletal	0.718689788
GTEX-16NGA	Breast - Mammary Tissue	0.327868852
GTEX-16NGA	Muscle - Skeletal	0.651933702
GTEX-16NPV	Brain - Caudate (basal ganglia)	0.816216216
GTEX-16NPV	Brain - Cerebellum	0.567010309
GTEX-16NPV	Brain - Cortex	0.694915254
GTEX-16NPV	Brain - Hippocampus	1
GTEX-16NPV	Brain - Hypothalamus	0.560538117
GTEX-16NPV	Muscle - Skeletal	0.625
GTEX-16NPV	Pituitary	0.5
GTEX-16NPX	Muscle - Skeletal	0.764367816
GTEX-16XZY	Muscle - Skeletal	0.647058824
GTEX-16XZZ	Brain - Anterior cingulate cortex (BA24)	1
GTEX-16XZZ	Brain - Cortex	0.434409341
GTEX-16XZZ	Brain - Hippocampus	0.535410765
GTEX-16XZZ	Brain - Hypothalamus	0.551724138
GTEX-16XZZ	Brain - Spinal cord (cervical c-1)	0.468253968
GTEX-16XZZ	Muscle - Skeletal	1
GTEX-16XZZ	Pituitary	0.120772947
GTEX-16YQH	Brain - Amygdala	0.461801596
GTEX-16YQH	Brain - Anterior cingulate cortex (BA24)	0.40052356
GTEX-16YQH	Brain - Caudate (basal ganglia)	0.476309227
GTEX-16YQH	Brain - Cerebellum	0.434819277
GTEX-16YQH	Brain - Cortex	0.417190459
GTEX-16YQH	Brain - Hippocampus	0.349838536
GTEX-16YQH	Brain - Hypothalamus	0.498461538
GTEX-16YQH	Brain - Nucleus accumbens (basal ganglia)	1
GTEX-16YQH	Brain - Putamen (basal ganglia)	0.502109705
GTEX-16YQH	Muscle - Skeletal	1
GTEX-16Z82	Brain - Caudate (basal ganglia)	1
GTEX-16Z82	Brain - Cerebellum	0.579683868
GTEX-16Z82	Brain - Cortex	0.447951732
GTEX-16Z82	Brain - Hippocampus	0.480144404
GTEX-16Z82	Brain - Hypothalamus	0.522157996
GTEX-16Z82	Brain - Putamen (basal ganglia)	1
GTEX-16Z82	Brain - Spinal cord (cervical c-1)	0.495145631
GTEX-16Z82	Muscle - Skeletal	0.67965368
GTEX-17EUY	Breast - Mammary Tissue	0.24
GTEX-17EUY	Muscle - Skeletal	0.735660848
GTEX-17EVP	Brain - Amygdala	0.442708333
GTEX-17EVP	Brain - Anterior cingulate cortex (BA24)	0.401392111
GTEX-17EVP	Brain - Cerebellum	1
GTEX-17EVP	Brain - Cortex	0.486318408
GTEX-17EVP	Brain - Hippocampus	0.593582888
GTEX-17EVP	Brain - Hypothalamus	0.502018843
GTEX-17EVP	Brain - Nucleus accumbens (basal ganglia)	0.429885057
GTEX-17EVP	Brain - Substantia nigra	0.631147541
GTEX-17EVP	Breast - Mammary Tissue	0.090909091
GTEX-17EVP	Muscle - Skeletal	1
GTEX-17EVQ	Brain - Anterior cingulate cortex (BA24)	1
GTEX-17EVQ	Brain - Caudate (basal ganglia)	1
GTEX-17EVQ	Brain - Cerebellum	0.79331307
GTEX-17EVQ	Brain - Hippocampus	0.573643411
GTEX-17EVQ	Brain - Hypothalamus	0.575510204
GTEX-17EVQ	Brain - Nucleus accumbens (basal ganglia)	0.462686567
GTEX-17EVQ	Brain - Putamen (basal ganglia)	1
GTEX-17EVQ	Brain - Spinal cord (cervical c-1)	1
GTEX-17EVQ	Muscle - Skeletal	1
GTEX-17F96	Muscle - Skeletal	0.565217391
GTEX-17F97	Brain - Anterior cingulate cortex (BA24)	0.463157895
GTEX-17F97	Brain - Caudate (basal ganglia)	0.607142857
GTEX-17F97	Brain - Cerebellum	0.62364081
GTEX-17F97	Brain - Cortex	0.418451963
GTEX-17F97	Brain - Hippocampus	1
GTEX-17F97	Brain - Hypothalamus	0.571428571
GTEX-17F97	Brain - Nucleus accumbens (basal ganglia)	0.486166008
GTEX-17F97	Brain - Putamen (basal ganglia)	0.61038961
GTEX-17F97	Muscle - Skeletal	1
GTEX-17F98	Muscle - Skeletal	0.586666667
GTEX-17F9E	Muscle - Skeletal	0.643835616
GTEX-17GQL	Colon - Sigmoid	1
GTEX-17GQL	Muscle - Skeletal	0.56043956
GTEX-17HG3	Brain - Caudate (basal ganglia)	1
GTEX-17HG3	Brain - Cerebellum	0.60369784
GTEX-17HG3	Brain - Cortex	0.441363829
GTEX-17HG3	Brain - Hypothalamus	0.551020408
GTEX-17HG3	Brain - Putamen (basal ganglia)	0.678571429
GTEX-17HG3	Brain - Substantia nigra	0.722772277
GTEX-17HG3	Muscle - Skeletal	0.737003058
GTEX-17HG3	Pituitary	0.329787234
GTEX-17HGU	Muscle - Skeletal	0.532467532
GTEX-17HHE	Breast - Mammary Tissue	0.405405405
GTEX-17HHE	Colon - Sigmoid	1
GTEX-17HHE	Muscle - Skeletal	0.65
GTEX-17HHY	Brain - Cerebellum	0.527027027
GTEX-17HHY	Brain - Cortex	0.416356877
GTEX-17HHY	Brain - Hippocampus	0.506756757
GTEX-17HHY	Brain - Nucleus accumbens (basal ganglia)	0.480874317
GTEX-17HHY	Muscle - Skeletal	0.613207547
GTEX-17HII	Brain - Anterior cingulate cortex (BA24)	0.453947368
GTEX-17HII	Brain - Cerebellum	0.564753043
GTEX-17HII	Brain - Cortex	0.745247148
GTEX-17HII	Brain - Hippocampus	1
GTEX-17HII	Brain - Hypothalamus	0.479768786
GTEX-17HII	Brain - Putamen (basal ganglia)	0.672413793
GTEX-17HII	Muscle - Skeletal	0.381818182
GTEX-17HII	Pituitary	0.418604651
GTEX-17JCI	Brain - Cerebellum	0.471500963
GTEX-17JCI	Brain - Cortex	0.416175399
GTEX-17JCI	Brain - Hippocampus	0.569536424
GTEX-17JCI	Brain - Nucleus accumbens (basal ganglia)	0.621621622
GTEX-17JCI	Muscle - Skeletal	1
GTEX-17KNJ	Breast - Mammary Tissue	0.494736842
GTEX-17KNJ	Colon - Sigmoid	0
GTEX-17KNJ	Muscle - Skeletal	0.5776
GTEX-17MF6	Brain - Caudate (basal ganglia)	0.433962264
GTEX-17MF6	Brain - Cortex	0.408866995
GTEX-17MF6	Brain - Hippocampus	0.42408377
GTEX-17MF6	Brain - Nucleus accumbens (basal ganglia)	0.369863014
GTEX-17MF6	Brain - Putamen (basal ganglia)	0.4
GTEX-17MF6	Muscle - Skeletal	0.439873418
GTEX-17MFQ	Breast - Mammary Tissue	0
GTEX-17MFQ	Colon - Sigmoid	0.46031746
GTEX-183FY	Colon - Sigmoid	0.492537313
GTEX-183FY	Muscle - Skeletal	0.669658887
GTEX-183WM	Brain - Caudate (basal ganglia)	0.795620438
GTEX-183WM	Brain - Cerebellum	0.614121511
GTEX-183WM	Brain - Cortex	0.605734767
GTEX-183WM	Brain - Hypothalamus	0.773049645
GTEX-183WM	Brain - Nucleus accumbens (basal ganglia)	1
GTEX-183WM	Muscle - Skeletal	0.658823529
GTEX-18464	Brain - Amygdala	0.502538071
GTEX-18464	Brain - Caudate (basal ganglia)	0.488721805
GTEX-18464	Brain - Cerebellum	0.535211268
GTEX-18464	Brain - Cortex	0.3878327
GTEX-18464	Brain - Hypothalamus	0.511278195
GTEX-18464	Brain - Nucleus accumbens (basal ganglia)	0.4765625
GTEX-18464	Brain - Putamen (basal ganglia)	0.643564356
GTEX-18464	Brain - Spinal cord (cervical c-1)	0.578059072
GTEX-18465	Brain - Caudate (basal ganglia)	0.730612245
GTEX-18465	Brain - Cerebellum	0.555050827
GTEX-18465	Brain - Cortex	0.440860215
GTEX-18465	Brain - Hypothalamus	1
GTEX-18465	Brain - Nucleus accumbens (basal ganglia)	0.402985075
GTEX-18465	Brain - Putamen (basal ganglia)	1
GTEX-18465	Muscle - Skeletal	0.738601824
GTEX-18465	Pituitary	0.304347826
GTEX-18A66	Muscle - Skeletal	0.72987013
GTEX-18A67	Colon - Sigmoid	1
GTEX-18A67	Muscle - Skeletal	0.651724138
GTEX-18A6Q	Brain - Anterior cingulate cortex (BA24)	0.471794872
GTEX-18A6Q	Brain - Cerebellum	0.501074528
GTEX-18A6Q	Brain - Cortex	0.424953096
GTEX-18A6Q	Brain - Hippocampus	0.5
GTEX-18A6Q	Muscle - Skeletal	0.681681682
GTEX-18A7A	Breast - Mammary Tissue	0.272727273
GTEX-18A7A	Muscle - Skeletal	1
GTEX-18A7B	Muscle - Skeletal	0.651741294
GTEX-18D9A	Colon - Sigmoid	0.522123894
GTEX-18D9A	Muscle - Skeletal	0.769331586
GTEX-18D9B	Muscle - Skeletal	0.496567506
GTEX-18D9U	Muscle - Skeletal	0.56043956
GTEX-18QFQ	Breast - Mammary Tissue	0.384615385
GTEX-18QFQ	Muscle - Skeletal	1
GTEX-1A32A	Brain - Spinal cord (cervical c-1)	1
GTEX-1A32A	Muscle - Skeletal	0.777777778
GTEX-1A3MV	Muscle - Skeletal	0.677725118
GTEX-1A3MW	Muscle - Skeletal	0.601895735
GTEX-1A3MW	Pituitary	0.422222222
GTEX-1A3MX	Brain - Amygdala	0.437340153
GTEX-1A3MX	Brain - Anterior cingulate cortex (BA24)	0.444915254
GTEX-1A3MX	Brain - Caudate (basal ganglia)	0.595015576
GTEX-1A3MX	Brain - Cerebellum	0.551028133
GTEX-1A3MX	Brain - Cortex	0.378087621
GTEX-1A3MX	Brain - Hypothalamus	0.405042017
GTEX-1A3MX	Brain - Nucleus accumbens (basal ganglia)	0.4609375
GTEX-1A3MX	Brain - Putamen (basal ganglia)	0.461883408
GTEX-1A3MX	Brain - Substantia nigra	1
GTEX-1A3MX	Colon - Sigmoid	0.548387097
GTEX-1A3MX	Muscle - Skeletal	0.617021277
GTEX-1A3MX	Pituitary	0.323529412
GTEX-1A8FM	Muscle - Skeletal	0.515283843
GTEX-1A8FM	Pituitary	0.410526316
GTEX-1A8G6	Brain - Caudate (basal ganglia)	1
GTEX-1A8G6	Brain - Cerebellum	0.605263158
GTEX-1A8G6	Brain - Cortex	0.527027027
GTEX-1A8G6	Brain - Hippocampus	1
GTEX-1A8G6	Brain - Hypothalamus	1
GTEX-1A8G6	Brain - Putamen (basal ganglia)	0.744
GTEX-1A8G6	Muscle - Skeletal	1
GTEX-1A8G7	Brain - Cerebellum	0.69579288
GTEX-1A8G7	Brain - Cortex	0.673684211
GTEX-1A8G7	Brain - Hypothalamus	0.619047619
GTEX-1A8G7	Brain - Spinal cord (cervical c-1)	0.572649573
GTEX-1A8G7	Breast - Mammary Tissue	1
GTEX-1A8G7	Muscle - Skeletal	0.742857143
GTEX-1A8G7	Pituitary	0
GTEX-1AMEY	Muscle - Skeletal	0.718811881
GTEX-1AMFI	Colon - Sigmoid	0.534090909
GTEX-1AMFI	Muscle - Skeletal	0.679487179
GTEX-1AX8Z	Breast - Mammary Tissue	0.266666667
GTEX-1AX8Z	Muscle - Skeletal	0.588235294
GTEX-1AX9I	Brain - Amygdala	0.400250941
GTEX-1AX9I	Brain - Caudate (basal ganglia)	0.472295515
GTEX-1AX9I	Brain - Cerebellum	0.481382979
GTEX-1AX9I	Brain - Cortex	0.420643729
GTEX-1AX9I	Brain - Hippocampus	0.501618123
GTEX-1AX9I	Brain - Hypothalamus	0.496124031
GTEX-1AX9I	Brain - Nucleus accumbens (basal ganglia)	0.448275862
GTEX-1AX9I	Brain - Putamen (basal ganglia)	0.451612903
GTEX-1AX9I	Muscle - Skeletal	0.736625514
GTEX-1AX9I	Pituitary	0.490196078
GTEX-1AX9K	Muscle - Skeletal	0.766990291
GTEX-1AYCT	Colon - Sigmoid	0.544554455
GTEX-1AYD5	Muscle - Skeletal	0.505617978
GTEX-1B8KE	Muscle - Skeletal	1
GTEX-1B8KZ	Breast - Mammary Tissue	0.333333333
GTEX-1B8KZ	Muscle - Skeletal	0.747058824
GTEX-1B8L1	Brain - Amygdala	0.363636364
GTEX-1B8L1	Brain - Anterior cingulate cortex (BA24)	0.268595041
GTEX-1B8L1	Brain - Caudate (basal ganglia)	0.534090909
GTEX-1B8L1	Brain - Cerebellum	0.376955903
GTEX-1B8L1	Brain - Cortex	0.291522524
GTEX-1B8L1	Brain - Hippocampus	0.380392157
GTEX-1B8L1	Brain - Hypothalamus	0.284153005
GTEX-1B8L1	Brain - Nucleus accumbens (basal ganglia)	0.270516717
GTEX-1B8L1	Brain - Putamen (basal ganglia)	0.305263158
GTEX-1B8L1	Brain - Spinal cord (cervical c-1)	0.490636704
GTEX-1B8L1	Brain - Substantia nigra	0.409921671
GTEX-1B8L1	Muscle - Skeletal	1
GTEX-1B8L1	Pituitary	1
GTEX-1B8SF	Brain - Cerebellum	0.533038165
GTEX-1B8SF	Brain - Cortex	0.429185191
GTEX-1B8SF	Brain - Hypothalamus	1
GTEX-1B8SF	Brain - Nucleus accumbens (basal ganglia)	0.551569507
GTEX-1B8SF	Brain - Putamen (basal ganglia)	0.578947368
GTEX-1B8SF	Muscle - Skeletal	0.649746193
GTEX-1B8SG	Brain - Cerebellum	0.566169997
GTEX-1B8SG	Brain - Cortex	0.454545455
GTEX-1B8SG	Brain - Substantia nigra	1
GTEX-1B8SG	Muscle - Skeletal	0.609022556
GTEX-1B8SG	Pituitary	0.281045752
GTEX-1B932	Muscle - Skeletal	0.80474934
GTEX-1B933	Brain - Anterior cingulate cortex (BA24)	0.407307172
GTEX-1B933	Brain - Caudate (basal ganglia)	0.438016529
GTEX-1B933	Brain - Cerebellum	0.570330404
GTEX-1B933	Brain - Cortex	0.395833333
GTEX-1B933	Brain - Hippocampus	0.528
GTEX-1B933	Brain - Hypothalamus	0.493464052
GTEX-1B933	Brain - Nucleus accumbens (basal ganglia)	0.399061033
GTEX-1B933	Brain - Spinal cord (cervical c-1)	0.52293578
GTEX-1B933	Brain - Substantia nigra	0.485106383
GTEX-1B933	Muscle - Skeletal	0.721428571
GTEX-1B933	Pituitary	0.43902439
GTEX-1B97I	Colon - Sigmoid	0.542372881
GTEX-1B97I	Muscle - Skeletal	0.40509915
GTEX-1B97J	Muscle - Skeletal	0.712941176
GTEX-1B996	Brain - Amygdala	0.452054795
GTEX-1B996	Brain - Anterior cingulate cortex (BA24)	0.407166124
GTEX-1B996	Brain - Caudate (basal ganglia)	0.484375
GTEX-1B996	Brain - Cerebellum	0.419501134
GTEX-1B996	Brain - Cortex	0.317406143
GTEX-1B996	Brain - Hippocampus	0.45
GTEX-1B996	Brain - Hypothalamus	0.485254692
GTEX-1B996	Brain - Putamen (basal ganglia)	1
GTEX-1B996	Muscle - Skeletal	0.740506329
GTEX-1BAJH	Brain - Anterior cingulate cortex (BA24)	0.527777778
GTEX-1BAJH	Brain - Cerebellum	0.505494505
GTEX-1BAJH	Brain - Cortex	0.516129032
GTEX-1BAJH	Brain - Hippocampus	0.489361702
GTEX-1BAJH	Brain - Hypothalamus	0.492424242
GTEX-1BAJH	Brain - Spinal cord (cervical c-1)	0.54589372
GTEX-1BAJH	Breast - Mammary Tissue	0.298429319
GTEX-1BAJH	Muscle - Skeletal	0.522988506
GTEX-1C2JI	Muscle - Skeletal	0.640522876
GTEX-1C475	Muscle - Skeletal	0.665924276
GTEX-1C4CL	Colon - Sigmoid	0.512820513
GTEX-1C4CL	Muscle - Skeletal	0.474835886
GTEX-1C64N	Brain - Cerebellum	0.797250859
GTEX-1C64N	Brain - Hippocampus	0.636363636
GTEX-1C64N	Brain - Putamen (basal ganglia)	1
GTEX-1C64N	Muscle - Skeletal	0.496083551
GTEX-1C64O	Breast - Mammary Tissue	1
GTEX-1C64O	Muscle - Skeletal	1
GTEX-1C6VQ	Brain - Cortex	0.567073319
GTEX-1C6VQ	Brain - Hippocampus	1
GTEX-1C6VQ	Brain - Spinal cord (cervical c-1)	1
GTEX-1C6VQ	Muscle - Skeletal	1
GTEX-1C6VR	Brain - Amygdala	0.560606061
GTEX-1C6VR	Brain - Caudate (basal ganglia)	0.517857143
GTEX-1C6VR	Brain - Cerebellum	0.567676768
GTEX-1C6VR	Brain - Cortex	0.453333333
GTEX-1C6VR	Brain - Hypothalamus	0.598726115
GTEX-1C6VR	Brain - Nucleus accumbens (basal ganglia)	1
GTEX-1C6VR	Brain - Substantia nigra	0.504761905
GTEX-1C6VR	Muscle - Skeletal	1
GTEX-1C6VR	Pituitary	0.333333333
GTEX-1C6VS	Brain - Cortex	0.68
GTEX-1C6VS	Brain - Spinal cord (cervical c-1)	0.640625
GTEX-1C6VS	Muscle - Skeletal	0.62248996
GTEX-1C6WA	Brain - Amygdala	0.545064378
GTEX-1C6WA	Brain - Anterior cingulate cortex (BA24)	0.383928571
GTEX-1C6WA	Brain - Cerebellum	0.623960067
GTEX-1C6WA	Brain - Cortex	0.403225806
GTEX-1C6WA	Brain - Hypothalamus	0.38996139
GTEX-1C6WA	Brain - Nucleus accumbens (basal ganglia)	0.606126915
GTEX-1C6WA	Brain - Putamen (basal ganglia)	1
GTEX-1C6WA	Muscle - Skeletal	0.728205128
GTEX-1C6WA	Pituitary	0.388059701
GTEX-1CAMQ	Muscle - Skeletal	1
GTEX-1CAMR	Muscle - Skeletal	0.53115727
GTEX-1CAMS	Colon - Sigmoid	0.428571429
GTEX-1CAMS	Muscle - Skeletal	0.588785047
GTEX-1CAV2	Brain - Cerebellum	0.5
GTEX-1CAV2	Brain - Cortex	0.504587156
GTEX-1CAV2	Muscle - Skeletal	0.703324808
GTEX-1CB4F	Muscle - Skeletal	1
GTEX-1CB4G	Brain - Amygdala	0.636363636
GTEX-1CB4G	Brain - Anterior cingulate cortex (BA24)	1
GTEX-1CB4G	Brain - Caudate (basal ganglia)	1
GTEX-1CB4G	Brain - Cerebellum	0.551593326
GTEX-1CB4G	Brain - Cortex	0.411960133
GTEX-1CB4G	Brain - Hippocampus	0.330612245
GTEX-1CB4G	Brain - Hypothalamus	1
GTEX-1CB4G	Brain - Nucleus accumbens (basal ganglia)	0.449275362
GTEX-1CB4G	Brain - Putamen (basal ganglia)	0.585365854
GTEX-1CB4G	Brain - Substantia nigra	0.515151515
GTEX-1CB4G	Breast - Mammary Tissue	0.348314607
GTEX-1CB4G	Muscle - Skeletal	0.723636364
GTEX-1CB4H	Brain - Anterior cingulate cortex (BA24)	0.477707006
GTEX-1CB4H	Brain - Caudate (basal ganglia)	0.722627737
GTEX-1CB4H	Brain - Cerebellum	0.431372549
GTEX-1CB4H	Brain - Cortex	0.739010989
GTEX-1CB4H	Brain - Hypothalamus	0.621621622
GTEX-1CB4H	Brain - Nucleus accumbens (basal ganglia)	0.661016949
GTEX-1CB4H	Brain - Putamen (basal ganglia)	0.739495798
GTEX-1CB4H	Brain - Spinal cord (cervical c-1)	0.5
GTEX-1CB4H	Muscle - Skeletal	0.818181818
GTEX-1CB4I	Muscle - Skeletal	0.6640625
GTEX-1CB4J	Brain - Amygdala	0.540983607
GTEX-1CB4J	Brain - Hippocampus	0.456
GTEX-1CB4J	Brain - Hypothalamus	1
GTEX-1CB4J	Brain - Nucleus accumbens (basal ganglia)	1
GTEX-1CB4J	Breast - Mammary Tissue	0.135135135
GTEX-1CB4J	Pituitary	0.152542373
GTEX-1E1VI	Brain - Caudate (basal ganglia)	1
GTEX-1E1VI	Brain - Cerebellum	0.497129682
GTEX-1E1VI	Brain - Cortex	0.404651163
GTEX-1E1VI	Brain - Hippocampus	0.647058824
GTEX-1E1VI	Brain - Hypothalamus	0.443037975
GTEX-1E1VI	Brain - Nucleus accumbens (basal ganglia)	0.457627119
GTEX-1E1VI	Brain - Substantia nigra	0.584615385
GTEX-1E1VI	Muscle - Skeletal	0.712328767
GTEX-1E2YA	Brain - Caudate (basal ganglia)	0.55862069
GTEX-1E2YA	Brain - Cerebellum	0.401869159
GTEX-1E2YA	Brain - Cortex	0.573770492
GTEX-1E2YA	Brain - Hippocampus	0.639344262
GTEX-1E2YA	Brain - Hypothalamus	0.65625
GTEX-1E2YA	Brain - Putamen (basal ganglia)	1
GTEX-1E2YA	Muscle - Skeletal	0.558073654
GTEX-1E2YA	Pituitary	0.333333333
GTEX-1EH9U	Brain - Anterior cingulate cortex (BA24)	0.733333333
GTEX-1EH9U	Brain - Caudate (basal ganglia)	0.602941176
GTEX-1EH9U	Brain - Cerebellum	1
GTEX-1EH9U	Brain - Cortex	0.424242424
GTEX-1EH9U	Brain - Hippocampus	0.467391304
GTEX-1EH9U	Brain - Nucleus accumbens (basal ganglia)	0.529411765
GTEX-1EH9U	Brain - Putamen (basal ganglia)	0.638888889
GTEX-1EH9U	Brain - Spinal cord (cervical c-1)	0.489878543
GTEX-1EH9U	Pituitary	0.321100917
GTEX-1EKGG	Brain - Cerebellum	0.566777746
GTEX-1EKGG	Brain - Cortex	0.395931142
GTEX-1EKGG	Brain - Hippocampus	0.570247934
GTEX-1EKGG	Brain - Nucleus accumbens (basal ganglia)	0.449275362
GTEX-1EKGG	Brain - Putamen (basal ganglia)	0.563492063
GTEX-1EKGG	Brain - Spinal cord (cervical c-1)	0.52851711
GTEX-1EKGG	Brain - Substantia nigra	1
GTEX-1EKGG	Pituitary	0.328467153
GTEX-1EMGI	Brain - Anterior cingulate cortex (BA24)	0.397014925
GTEX-1EMGI	Brain - Caudate (basal ganglia)	1
GTEX-1EMGI	Brain - Cerebellum	0.499455971
GTEX-1EMGI	Brain - Cortex	0.702064897
GTEX-1EMGI	Brain - Hippocampus	0.46446281
GTEX-1EMGI	Brain - Nucleus accumbens (basal ganglia)	0.381604697
GTEX-1EMGI	Brain - Substantia nigra	0.525727069
GTEX-1EMGI	Muscle - Skeletal	0.757847534
GTEX-1EMGI	Pituitary	1
GTEX-1EN7A	Brain - Anterior cingulate cortex (BA24)	0.464285714
GTEX-1EN7A	Muscle - Skeletal	0.409961686
GTEX-1EN7A	Pituitary	0.236111111
GTEX-1EU9M	Brain - Anterior cingulate cortex (BA24)	1
GTEX-1EU9M	Brain - Putamen (basal ganglia)	0.68503937
GTEX-1EU9M	Brain - Spinal cord (cervical c-1)	0.580645161
GTEX-1EU9M	Brain - Substantia nigra	1
GTEX-1EU9M	Muscle - Skeletal	0.607565012
GTEX-1EU9M	Pituitary	0.296969697
GTEX-1EWIQ	Brain - Cortex	0.469648562
GTEX-1EWIQ	Brain - Hippocampus	0.5
GTEX-1EWIQ	Muscle - Skeletal	0.717557252
GTEX-1EX96	Brain - Anterior cingulate cortex (BA24)	0.378151261
GTEX-1EX96	Brain - Cerebellum	0.463414634
GTEX-1EX96	Brain - Cortex	0.424354244
GTEX-1EX96	Brain - Hippocampus	0.37804878
GTEX-1EX96	Brain - Nucleus accumbens (basal ganglia)	0.388101983
GTEX-1EX96	Brain - Putamen (basal ganglia)	1
GTEX-1EX96	Muscle - Skeletal	0.785714286
GTEX-1F48J	Brain - Amygdala	0.493589744
GTEX-1F48J	Brain - Anterior cingulate cortex (BA24)	0.479541735
GTEX-1F48J	Brain - Caudate (basal ganglia)	0.542435424
GTEX-1F48J	Brain - Cerebellum	0.481797734
GTEX-1F48J	Brain - Cortex	0.687927107
GTEX-1F48J	Brain - Hippocampus	1
GTEX-1F48J	Brain - Hypothalamus	0.480798771
GTEX-1F48J	Brain - Nucleus accumbens (basal ganglia)	0.52284264
GTEX-1F48J	Brain - Putamen (basal ganglia)	0.516483516
GTEX-1F48J	Muscle - Skeletal	0.701030928
GTEX-1F52S	Brain - Anterior cingulate cortex (BA24)	0.532163743
GTEX-1F52S	Brain - Caudate (basal ganglia)	0.631961259
GTEX-1F52S	Brain - Cerebellum	0.576009622
GTEX-1F52S	Brain - Cortex	0.452307692
GTEX-1F52S	Brain - Hypothalamus	0.675675676
GTEX-1F52S	Brain - Putamen (basal ganglia)	1
GTEX-1F52S	Brain - Spinal cord (cervical c-1)	0
GTEX-1F52S	Muscle - Skeletal	0.696356275
GTEX-1F52S	Pituitary	0.489361702
GTEX-1F5PL	Breast - Mammary Tissue	0.352112676
GTEX-1F5PL	Muscle - Skeletal	0.5
GTEX-1F6I4	Brain - Cerebellum	0.456349206
GTEX-1F6I4	Brain - Cortex	0.445834846
GTEX-1F6I4	Brain - Hippocampus	0.401960784
GTEX-1F6I4	Brain - Hypothalamus	0.477477477
GTEX-1F6I4	Brain - Nucleus accumbens (basal ganglia)	0.434782609
GTEX-1F6I4	Brain - Substantia nigra	0.514018692
GTEX-1F6I4	Muscle - Skeletal	0.849056604
GTEX-1F6IF	Brain - Amygdala	1
GTEX-1F6IF	Brain - Caudate (basal ganglia)	0.482678984
GTEX-1F6IF	Brain - Cerebellum	0.597650514
GTEX-1F6IF	Brain - Hypothalamus	0.451612903
GTEX-1F6IF	Brain - Nucleus accumbens (basal ganglia)	0.342541436
GTEX-1F6IF	Muscle - Skeletal	0.601593625
GTEX-1F6IF	Pituitary	0.344262295
GTEX-1F6RS	Brain - Cortex	0.546599496
GTEX-1F75A	Brain - Anterior cingulate cortex (BA24)	0.402912621
GTEX-1F75A	Brain - Caudate (basal ganglia)	0.514893617
GTEX-1F75A	Brain - Cerebellum	0.788108108
GTEX-1F75A	Brain - Cortex	1
GTEX-1F75A	Brain - Hippocampus	1
GTEX-1F75A	Brain - Hypothalamus	0.649253731
GTEX-1F75A	Brain - Nucleus accumbens (basal ganglia)	0.464615385
GTEX-1F75A	Breast - Mammary Tissue	1
GTEX-1F75A	Muscle - Skeletal	0.657657658
GTEX-1F75B	Brain - Caudate (basal ganglia)	0.828571429
GTEX-1F75B	Brain - Cortex	0.806722689
GTEX-1F75B	Brain - Nucleus accumbens (basal ganglia)	1
GTEX-1F75B	Brain - Putamen (basal ganglia)	0.852941176
GTEX-1F75B	Brain - Substantia nigra	1
GTEX-1F75B	Muscle - Skeletal	1
GTEX-1F75B	Pituitary	0.509803922
GTEX-1F75I	Muscle - Skeletal	0.742465753
GTEX-1F75W	Brain - Cerebellum	0.572355569
GTEX-1F75W	Brain - Cortex	0.439824945
GTEX-1F75W	Brain - Hippocampus	0.605263158
GTEX-1F75W	Brain - Hypothalamus	0.471861472
GTEX-1F75W	Muscle - Skeletal	0.551401869
GTEX-1F7RK	Brain - Anterior cingulate cortex (BA24)	0.431127013
GTEX-1F7RK	Brain - Caudate (basal ganglia)	0.489539749
GTEX-1F7RK	Brain - Cerebellum	0.537340619
GTEX-1F7RK	Brain - Cortex	0.446236559
GTEX-1F7RK	Brain - Nucleus accumbens (basal ganglia)	1
GTEX-1F7RK	Muscle - Skeletal	0.775609756
GTEX-1F88E	Brain - Cortex	0.666666667
GTEX-1F88E	Brain - Hypothalamus	0.714285714
GTEX-1F88E	Brain - Nucleus accumbens (basal ganglia)	0.670588235
GTEX-1F88E	Muscle - Skeletal	0.530726257
GTEX-1F88E	Pituitary	0.527675277
GTEX-1F88F	Brain - Spinal cord (cervical c-1)	0.765517241
GTEX-1F88F	Muscle - Skeletal	0.777777778
GTEX-1F88F	Pituitary	0.438016529
GTEX-1FIGZ	Muscle - Skeletal	0.647058824
GTEX-1GF9U	Muscle - Skeletal	0.728395062
GTEX-1GF9V	Brain - Caudate (basal ganglia)	0.777777778
GTEX-1GF9V	Brain - Cerebellum	1
GTEX-1GF9V	Brain - Cortex	0.465994962
GTEX-1GF9V	Brain - Hippocampus	0.666666667
GTEX-1GF9V	Brain - Hypothalamus	0.600858369
GTEX-1GF9V	Brain - Nucleus accumbens (basal ganglia)	0.548387097
GTEX-1GF9V	Brain - Putamen (basal ganglia)	0.679012346
GTEX-1GF9V	Brain - Spinal cord (cervical c-1)	1
GTEX-1GF9V	Muscle - Skeletal	0.857461024
GTEX-1GF9V	Pituitary	0.354166667
GTEX-1GF9W	Brain - Amygdala	0.456
GTEX-1GF9W	Brain - Anterior cingulate cortex (BA24)	0.45323741
GTEX-1GF9W	Brain - Caudate (basal ganglia)	0.549597855
GTEX-1GF9W	Brain - Cerebellum	0.525083612
GTEX-1GF9W	Brain - Cortex	0.406326495
GTEX-1GF9W	Brain - Hippocampus	0.392226148
GTEX-1GF9W	Brain - Hypothalamus	0.417989418
GTEX-1GF9W	Brain - Nucleus accumbens (basal ganglia)	1
GTEX-1GF9W	Brain - Spinal cord (cervical c-1)	0.587301587
GTEX-1GF9W	Muscle - Skeletal	0.618604651
GTEX-1GF9W	Pituitary	0.31838565
GTEX-1GF9X	Muscle - Skeletal	0.748201439
GTEX-1GMR2	Breast - Mammary Tissue	0
GTEX-1GMR2	Muscle - Skeletal	0.520599251
GTEX-1GMR3	Muscle - Skeletal	1
GTEX-1GMR8	Brain - Anterior cingulate cortex (BA24)	1
GTEX-1GMR8	Brain - Caudate (basal ganglia)	0.623529412
GTEX-1GMR8	Brain - Cerebellum	0.603896104
GTEX-1GMR8	Brain - Cortex	0.424608915
GTEX-1GMR8	Brain - Hippocampus	0.544615385
GTEX-1GMR8	Brain - Hypothalamus	0.6
GTEX-1GMR8	Brain - Nucleus accumbens (basal ganglia)	0.531428571
GTEX-1GMR8	Brain - Putamen (basal ganglia)	1
GTEX-1GMR8	Brain - Substantia nigra	0.703125
GTEX-1GMR8	Muscle - Skeletal	1
GTEX-1GMRU	Brain - Caudate (basal ganglia)	0.677777778
GTEX-1GMRU	Brain - Cerebellum	0.625
GTEX-1GMRU	Brain - Cortex	0.44437799
GTEX-1GMRU	Brain - Nucleus accumbens (basal ganglia)	0.306666667
GTEX-1GMRU	Breast - Mammary Tissue	0.180722892
GTEX-1GMRU	Muscle - Skeletal	1
GTEX-1GN1U	Brain - Hippocampus	0.568627451
GTEX-1GN1U	Brain - Hypothalamus	0.426415094
GTEX-1GN1U	Brain - Nucleus accumbens (basal ganglia)	1
GTEX-1GN1U	Brain - Spinal cord (cervical c-1)	0
GTEX-1GN1U	Breast - Mammary Tissue	0
GTEX-1GN1U	Muscle - Skeletal	0.546436285
GTEX-1GN1U	Pituitary	0.307017544
GTEX-1GN1V	Brain - Hypothalamus	0.531914894
GTEX-1GN1V	Pituitary	0.465116279
GTEX-1GN1W	Muscle - Skeletal	0.57605985
GTEX-1GN2E	Brain - Cortex	0.468596034
GTEX-1GN2E	Brain - Hypothalamus	0.46031746
GTEX-1GN2E	Brain - Nucleus accumbens (basal ganglia)	1
GTEX-1GN2E	Brain - Spinal cord (cervical c-1)	1
GTEX-1GN2E	Brain - Substantia nigra	0.566037736
GTEX-1GN2E	Breast - Mammary Tissue	0.234848485
GTEX-1GN2E	Muscle - Skeletal	0.777777778
GTEX-1GN2E	Pituitary	0.354037267
GTEX-1GN73	Brain - Amygdala	0.442136499
GTEX-1GN73	Brain - Anterior cingulate cortex (BA24)	0.368553459
GTEX-1GN73	Brain - Cerebellum	0.687707641
GTEX-1GN73	Brain - Cortex	0.41900313
GTEX-1GN73	Brain - Nucleus accumbens (basal ganglia)	0.378923767
GTEX-1GN73	Brain - Putamen (basal ganglia)	0.410480349
GTEX-1GN73	Brain - Spinal cord (cervical c-1)	0.375135135
GTEX-1GN73	Brain - Substantia nigra	0.472329472
GTEX-1GN73	Muscle - Skeletal	0.603092784
GTEX-1GN73	Pituitary	1
GTEX-1GPI6	Brain - Caudate (basal ganglia)	0.666666667
GTEX-1GPI6	Breast - Mammary Tissue	0
GTEX-1GPI6	Muscle - Skeletal	0.74
GTEX-1GPI7	Muscle - Skeletal	0.717539863
GTEX-1GTWX	Brain - Amygdala	0.496240602
GTEX-1GTWX	Brain - Anterior cingulate cortex (BA24)	0.395918367
GTEX-1GTWX	Brain - Caudate (basal ganglia)	0.528255528
GTEX-1GTWX	Brain - Cerebellum	0.549506896
GTEX-1GTWX	Brain - Cortex	0.443167305
GTEX-1GTWX	Brain - Hypothalamus	0.493506494
GTEX-1GTWX	Brain - Nucleus accumbens (basal ganglia)	0.420382166
GTEX-1GTWX	Brain - Putamen (basal ganglia)	0.553846154
GTEX-1GTWX	Brain - Spinal cord (cervical c-1)	1
GTEX-1GTWX	Brain - Substantia nigra	0.644444444
GTEX-1GTWX	Pituitary	0.240924092
GTEX-1GZ2Q	Brain - Caudate (basal ganglia)	0.507692308
GTEX-1GZ2Q	Brain - Cerebellum	0.41567696
GTEX-1GZ2Q	Brain - Cortex	0.424384033
GTEX-1GZ2Q	Brain - Hippocampus	0.427083333
GTEX-1GZ2Q	Brain - Hypothalamus	0.474332649
GTEX-1GZ2Q	Brain - Nucleus accumbens (basal ganglia)	1
GTEX-1GZ2Q	Brain - Putamen (basal ganglia)	0.611111111
GTEX-1GZ2Q	Brain - Spinal cord (cervical c-1)	0.455319149
GTEX-1GZ2Q	Brain - Substantia nigra	0.591836735
GTEX-1GZ2Q	Breast - Mammary Tissue	0.328671329
GTEX-1GZ2Q	Muscle - Skeletal	0.734042553
GTEX-1GZ4H	Muscle - Skeletal	1
GTEX-1GZ4I	Brain - Amygdala	0.566666667
GTEX-1GZ4I	Brain - Caudate (basal ganglia)	0.560165975
GTEX-1GZ4I	Brain - Cerebellum	0.54187127
GTEX-1GZ4I	Brain - Cortex	0.370956831
GTEX-1GZ4I	Brain - Nucleus accumbens (basal ganglia)	0.383928571
GTEX-1GZ4I	Breast - Mammary Tissue	0.101449275
GTEX-1GZ4I	Muscle - Skeletal	1
GTEX-1GZHY	Brain - Cerebellum	0.45440613
GTEX-1GZHY	Brain - Cortex	0.483568075
GTEX-1GZHY	Brain - Hypothalamus	0.526717557
GTEX-1GZHY	Brain - Nucleus accumbens (basal ganglia)	0.492537313
GTEX-1GZHY	Brain - Spinal cord (cervical c-1)	1
GTEX-1GZHY	Muscle - Skeletal	1
GTEX-1H11D	Muscle - Skeletal	0.601081812
GTEX-1H1CY	Brain - Amygdala	0.80952381
GTEX-1H1CY	Brain - Caudate (basal ganglia)	1
GTEX-1H1CY	Brain - Cerebellum	0.546061415
GTEX-1H1CY	Brain - Cortex	1
GTEX-1H1CY	Brain - Hippocampus	1
GTEX-1H1CY	Brain - Hypothalamus	0.693779904
GTEX-1H1CY	Brain - Putamen (basal ganglia)	1
GTEX-1H1CY	Muscle - Skeletal	0.806451613
GTEX-1H1DG	Brain - Caudate (basal ganglia)	0.64057971
GTEX-1H1DG	Brain - Cerebellum	0.767527675
GTEX-1H1DG	Brain - Cortex	0.461995255
GTEX-1H1DG	Brain - Hippocampus	1
GTEX-1H1DG	Brain - Hypothalamus	0.535934292
GTEX-1H1DG	Brain - Nucleus accumbens (basal ganglia)	0.5
GTEX-1H1DG	Brain - Spinal cord (cervical c-1)	0.466666667
GTEX-1H1DG	Brain - Substantia nigra	0.552380952
GTEX-1H1DG	Muscle - Skeletal	0.621052632
GTEX-1H1E6	Muscle - Skeletal	0.622857143
GTEX-1H1ZS	Brain - Amygdala	0.381443299
GTEX-1H1ZS	Brain - Anterior cingulate cortex (BA24)	0.334821429
GTEX-1H1ZS	Brain - Cerebellum	0.37504065
GTEX-1H1ZS	Brain - Cortex	0.360819303
GTEX-1H1ZS	Brain - Hippocampus	0.303116147
GTEX-1H1ZS	Brain - Hypothalamus	0.365853659
GTEX-1H1ZS	Brain - Nucleus accumbens (basal ganglia)	0.255520505
GTEX-1H1ZS	Brain - Putamen (basal ganglia)	0.48409894
GTEX-1H1ZS	Brain - Substantia nigra	0.5
GTEX-1H1ZS	Muscle - Skeletal	1
GTEX-1H23P	Brain - Amygdala	0.542372881
GTEX-1H23P	Brain - Anterior cingulate cortex (BA24)	0.389261745
GTEX-1H23P	Brain - Cortex	0.7
GTEX-1H23P	Brain - Hippocampus	0.470404984
GTEX-1H23P	Brain - Nucleus accumbens (basal ganglia)	0.45
GTEX-1H23P	Brain - Putamen (basal ganglia)	0.539726027
GTEX-1H23P	Brain - Substantia nigra	0.404255319
GTEX-1H23P	Breast - Mammary Tissue	0
GTEX-1H2FU	Brain - Anterior cingulate cortex (BA24)	1
GTEX-1H2FU	Brain - Caudate (basal ganglia)	0.808510638
GTEX-1H2FU	Brain - Cortex	0.602787456
GTEX-1H2FU	Brain - Spinal cord (cervical c-1)	1
GTEX-1H2FU	Muscle - Skeletal	0.691056911
GTEX-1H3NZ	Brain - Amygdala	0.428109855
GTEX-1H3NZ	Brain - Caudate (basal ganglia)	1
GTEX-1H3NZ	Brain - Cerebellum	0.501268993
GTEX-1H3NZ	Brain - Cortex	0.379968203
GTEX-1H3NZ	Brain - Hippocampus	0.3930131
GTEX-1H3NZ	Brain - Hypothalamus	0.441860465
GTEX-1H3NZ	Brain - Nucleus accumbens (basal ganglia)	0.406060606
GTEX-1H3NZ	Brain - Putamen (basal ganglia)	0.496062992
GTEX-1H3O1	Brain - Amygdala	0.566666667
GTEX-1H3O1	Brain - Caudate (basal ganglia)	1
GTEX-1H3O1	Brain - Cerebellum	0.471264368
GTEX-1H3O1	Brain - Cortex	0.377417082
GTEX-1H3O1	Brain - Hippocampus	0.416445623
GTEX-1H3O1	Brain - Hypothalamus	0.533632287
GTEX-1H3O1	Brain - Nucleus accumbens (basal ganglia)	1
GTEX-1H3O1	Brain - Putamen (basal ganglia)	0.556756757
GTEX-1H3O1	Brain - Spinal cord (cervical c-1)	1
GTEX-1H3O1	Brain - Substantia nigra	0.605263158
GTEX-1H3O1	Muscle - Skeletal	0.576576577
GTEX-1H3VE	Brain - Caudate (basal ganglia)	0.581395349
GTEX-1H3VE	Brain - Cerebellum	0.278156997
GTEX-1H3VE	Brain - Cortex	0.487240537
GTEX-1H3VE	Brain - Hippocampus	0.539473684
GTEX-1H3VE	Brain - Putamen (basal ganglia)	0.677130045
GTEX-1H3VE	Brain - Substantia nigra	1
GTEX-1H3VE	Muscle - Skeletal	0.477756286
GTEX-1H3VY	Breast - Mammary Tissue	0.254237288
GTEX-1H3VY	Colon - Sigmoid	0.538461538
GTEX-1H3VY	Muscle - Skeletal	1
GTEX-1H4P4	Brain - Cerebellum	1
GTEX-1H4P4	Brain - Cortex	0.450704225
GTEX-1H4P4	Brain - Hippocampus	0.634408602
GTEX-1H4P4	Brain - Nucleus accumbens (basal ganglia)	0.568627451
GTEX-1H4P4	Muscle - Skeletal	1
GTEX-1HB9E	Brain - Amygdala	0.604336043
GTEX-1HB9E	Brain - Anterior cingulate cortex (BA24)	0.495207668
GTEX-1HB9E	Brain - Caudate (basal ganglia)	0.61827957
GTEX-1HB9E	Brain - Cerebellum	0.762607626
GTEX-1HB9E	Brain - Cortex	0.535666423
GTEX-1HB9E	Brain - Hypothalamus	0.591312932
GTEX-1HB9E	Brain - Putamen (basal ganglia)	0.658402204
GTEX-1HB9E	Brain - Substantia nigra	0.532385466
GTEX-1HB9E	Muscle - Skeletal	0.807692308
GTEX-1HB9E	Pituitary	0.306930693
GTEX-1HBPH	Brain - Caudate (basal ganglia)	1
GTEX-1HBPH	Brain - Cerebellum	0.44600939
GTEX-1HBPH	Brain - Cortex	0.472140762
GTEX-1HBPH	Brain - Hypothalamus	0.534117647
GTEX-1HBPH	Brain - Nucleus accumbens (basal ganglia)	0.428571429
GTEX-1HBPH	Brain - Spinal cord (cervical c-1)	0.458333333
GTEX-1HBPH	Muscle - Skeletal	1
GTEX-1HBPH	Pituitary	0.408333333
GTEX-1HBPI	Brain - Amygdala	0.503184713
GTEX-1HBPI	Brain - Caudate (basal ganglia)	0.596566524
GTEX-1HBPI	Brain - Cerebellum	0.612631014
GTEX-1HBPI	Brain - Cortex	0.461197895
GTEX-1HBPI	Brain - Hippocampus	0.553763441
GTEX-1HBPI	Brain - Hypothalamus	0.588235294
GTEX-1HBPI	Brain - Nucleus accumbens (basal ganglia)	0.413043478
GTEX-1HBPM	Brain - Cortex	0.412361095
GTEX-1HC8U	Muscle - Skeletal	0.634782609
GTEX-1HCU6	Brain - Amygdala	1
GTEX-1HCU6	Brain - Anterior cingulate cortex (BA24)	0.381974249
GTEX-1HCU6	Brain - Caudate (basal ganglia)	0.565217391
GTEX-1HCU6	Brain - Cerebellum	0.44076841
GTEX-1HCU6	Brain - Cortex	0.388838137
GTEX-1HCU6	Brain - Hypothalamus	0.462897527
GTEX-1HCU6	Brain - Putamen (basal ganglia)	0
GTEX-1HCU6	Muscle - Skeletal	0.721577726
GTEX-1HCU7	Breast - Mammary Tissue	0.653846154
GTEX-1HCU9	Breast - Mammary Tissue	0.371794872
GTEX-1HCU9	Muscle - Skeletal	1
GTEX-1HCUA	Muscle - Skeletal	0.661016949
GTEX-1HCVE	Brain - Caudate (basal ganglia)	0.495412844
GTEX-1HCVE	Brain - Cortex	0.361764621
GTEX-1HCVE	Brain - Hypothalamus	0.352112676
GTEX-1HCVE	Muscle - Skeletal	0.48445336
GTEX-1HFI6	Brain - Amygdala	0.482758621
GTEX-1HFI6	Brain - Anterior cingulate cortex (BA24)	0.446475196
GTEX-1HFI6	Brain - Caudate (basal ganglia)	1
GTEX-1HFI6	Brain - Cerebellum	1
GTEX-1HFI6	Brain - Cortex	0.43470483
GTEX-1HFI6	Brain - Hypothalamus	0.555555556
GTEX-1HFI6	Brain - Spinal cord (cervical c-1)	0.551330798
GTEX-1HFI6	Brain - Substantia nigra	0.543543544
GTEX-1HFI6	Muscle - Skeletal	1
GTEX-1HFI6	Pituitary	1
GTEX-1HFI7	Breast - Mammary Tissue	0.366906475
GTEX-1HFI7	Colon - Sigmoid	0.466666667
GTEX-1HGF4	Brain - Anterior cingulate cortex (BA24)	0.58649789
GTEX-1HGF4	Brain - Caudate (basal ganglia)	0.667250438
GTEX-1HGF4	Brain - Cerebellum	0.613707165
GTEX-1HGF4	Brain - Cortex	0.493458575
GTEX-1HGF4	Brain - Hippocampus	0.766990291
GTEX-1HGF4	Brain - Hypothalamus	0.64516129
GTEX-1HGF4	Brain - Nucleus accumbens (basal ganglia)	0.542087542
GTEX-1HGF4	Brain - Putamen (basal ganglia)	0.626984127
GTEX-1HGF4	Brain - Spinal cord (cervical c-1)	0.759036145
GTEX-1HGF4	Pituitary	0.253731343
GTEX-1HKZK	Breast - Mammary Tissue	0.062068966
GTEX-1HKZK	Colon - Sigmoid	0.558139535
GTEX-1HKZK	Muscle - Skeletal	0.538797814
GTEX-1HR98	Brain - Anterior cingulate cortex (BA24)	0.761904762
GTEX-1HR98	Brain - Caudate (basal ganglia)	0.774358974
GTEX-1HR98	Brain - Cortex	0.505376344
GTEX-1HR98	Brain - Spinal cord (cervical c-1)	0.8
GTEX-1HR98	Brain - Substantia nigra	0.854166667
GTEX-1HR9M	Brain - Caudate (basal ganglia)	0.715736041
GTEX-1HR9M	Brain - Cortex	0.674740484
GTEX-1HR9M	Brain - Nucleus accumbens (basal ganglia)	0.595238095
GTEX-1HR9M	Muscle - Skeletal	0.556485356
GTEX-1HR9M	Pituitary	0.611111111
GTEX-1HSEH	Breast - Mammary Tissue	0.254237288
GTEX-1HSEH	Muscle - Skeletal	0.710382514
GTEX-1HSGN	Breast - Mammary Tissue	1
GTEX-1HSGN	Colon - Sigmoid	0.50617284
GTEX-1HSGN	Muscle - Skeletal	0.615384615
GTEX-1HSKV	Brain - Caudate (basal ganglia)	1
GTEX-1HSKV	Brain - Cerebellum	0.565038923
GTEX-1HSKV	Brain - Cortex	0.49197861
GTEX-1HSKV	Brain - Hippocampus	0
GTEX-1HSKV	Brain - Hypothalamus	0.582172702
GTEX-1HSKV	Breast - Mammary Tissue	0.333333333
GTEX-1HSKV	Pituitary	0.229946524
GTEX-1HSMO	Brain - Cerebellum	0.721212121
GTEX-1HSMO	Brain - Cortex	0.435158501
GTEX-1HSMO	Brain - Hippocampus	0.694915254
GTEX-1HSMO	Brain - Substantia nigra	0.712280702
GTEX-1HSMO	Muscle - Skeletal	0.354609929
GTEX-1HSMP	Muscle - Skeletal	0.417249417
GTEX-1HSMQ	Muscle - Skeletal	0.68
GTEX-1HT8W	Brain - Hippocampus	0.444444444
GTEX-1HT8W	Brain - Nucleus accumbens (basal ganglia)	0.434184676
GTEX-1HT8W	Brain - Putamen (basal ganglia)	0.43866171
GTEX-1HT8W	Brain - Substantia nigra	0.520958084
GTEX-1HT8W	Breast - Mammary Tissue	0
GTEX-1HT8W	Muscle - Skeletal	1
GTEX-1HT8W	Pituitary	0.514285714
GTEX-1HUB1	Brain - Anterior cingulate cortex (BA24)	0.435736677
GTEX-1HUB1	Brain - Caudate (basal ganglia)	0.536945813
GTEX-1HUB1	Brain - Cerebellum	1
GTEX-1HUB1	Brain - Cortex	0.422053232
GTEX-1I19N	Brain - Caudate (basal ganglia)	0.566433566
GTEX-1I19N	Brain - Cerebellum	0.370786517
GTEX-1I19N	Brain - Cortex	0.495283019
GTEX-1I19N	Brain - Nucleus accumbens (basal ganglia)	0.49122807
GTEX-1I19N	Brain - Spinal cord (cervical c-1)	0.504950495
GTEX-1I19N	Breast - Mammary Tissue	0.114754098
GTEX-1I19N	Pituitary	0.202702703
GTEX-1I1CD	Brain - Cerebellum	0.556354916
GTEX-1I1CD	Brain - Cortex	0.426180684
GTEX-1I1CD	Brain - Hypothalamus	1
GTEX-1I1CD	Brain - Nucleus accumbens (basal ganglia)	1
GTEX-1I1CD	Brain - Putamen (basal ganglia)	0.550458716
GTEX-1I1CD	Brain - Spinal cord (cervical c-1)	0.513888889
GTEX-1I1GP	Colon - Sigmoid	0.464788732
GTEX-1I1GP	Muscle - Skeletal	0.575221239
GTEX-1I1GQ	Brain - Cerebellum	0.534946237
GTEX-1I1GQ	Brain - Hippocampus	0.545454545
GTEX-1I1GQ	Brain - Hypothalamus	0.497159091
GTEX-1I1GQ	Brain - Nucleus accumbens (basal ganglia)	1
GTEX-1I1GQ	Brain - Putamen (basal ganglia)	0.676616915
GTEX-1I1GQ	Muscle - Skeletal	0.552816901
GTEX-1I1GQ	Pituitary	1
GTEX-1I1GR	Brain - Amygdala	0.506976744
GTEX-1I1GR	Brain - Anterior cingulate cortex (BA24)	0.429362881
GTEX-1I1GR	Brain - Caudate (basal ganglia)	1
GTEX-1I1GR	Brain - Cerebellum	0.583333333
GTEX-1I1GR	Brain - Cortex	0.408403361
GTEX-1I1GR	Brain - Nucleus accumbens (basal ganglia)	0.363636364
GTEX-1I1GR	Muscle - Skeletal	0.673267327
GTEX-1I1GR	Pituitary	0.395833333
GTEX-1I1GS	Brain - Anterior cingulate cortex (BA24)	1
GTEX-1I1GS	Brain - Cerebellum	0.448373409
GTEX-1I1GS	Brain - Hippocampus	0.392857143
GTEX-1I1GS	Brain - Hypothalamus	0.446428571
GTEX-1I1GS	Brain - Nucleus accumbens (basal ganglia)	0.453608247
GTEX-1I1GS	Brain - Putamen (basal ganglia)	0.469135802
GTEX-1I1GS	Brain - Spinal cord (cervical c-1)	1
GTEX-1I1GS	Muscle - Skeletal	0.540669856
GTEX-1I1GS	Pituitary	0.19047619
GTEX-1I1GT	Colon - Sigmoid	0.68627451
GTEX-1I1GT	Muscle - Skeletal	0.531791908
GTEX-1I1GU	Breast - Mammary Tissue	0
GTEX-1I1GV	Brain - Anterior cingulate cortex (BA24)	0.537037037
GTEX-1I1GV	Brain - Caudate (basal ganglia)	0.665236052
GTEX-1I1GV	Brain - Cerebellum	0.509732561
GTEX-1I1GV	Brain - Cortex	0.481690141
GTEX-1I1GV	Brain - Hippocampus	0.595238095
GTEX-1I1GV	Brain - Nucleus accumbens (basal ganglia)	0.458585859
GTEX-1I1GV	Brain - Putamen (basal ganglia)	0.602040816
GTEX-1I1GV	Muscle - Skeletal	0.642553191
GTEX-1I1GV	Pituitary	0.374485597
GTEX-1I1HK	Brain - Cerebellum	0.76461039
GTEX-1I1HK	Brain - Cortex	0.475909827
GTEX-1I1HK	Brain - Hippocampus	1
GTEX-1I1HK	Brain - Hypothalamus	0.540636042
GTEX-1I1HK	Brain - Nucleus accumbens (basal ganglia)	0.653333333
GTEX-1I1HK	Breast - Mammary Tissue	0.284482759
GTEX-1I1HK	Muscle - Skeletal	0.698412698
GTEX-1I4MK	Breast - Mammary Tissue	0.129032258
GTEX-1I4MK	Muscle - Skeletal	1
GTEX-1I6K6	Muscle - Skeletal	0.538461538
GTEX-1I6K7	Muscle - Skeletal	0.526132404
GTEX-1ICG6	Breast - Mammary Tissue	0.358490566
GTEX-1ICG6	Colon - Sigmoid	0.446808511
GTEX-1ICG6	Muscle - Skeletal	0.5353902
GTEX-1ICLZ	Brain - Amygdala	0.45323741
GTEX-1ICLZ	Brain - Cerebellum	0.579487179
GTEX-1ICLZ	Brain - Cortex	0.451966124
GTEX-1ICLZ	Brain - Hippocampus	1
GTEX-1ICLZ	Brain - Hypothalamus	1
GTEX-1ICLZ	Brain - Nucleus accumbens (basal ganglia)	1
GTEX-1ICLZ	Brain - Spinal cord (cervical c-1)	0.465838509
GTEX-1ICLZ	Muscle - Skeletal	0.414965986
GTEX-1ICLZ	Pituitary	0.415384615
GTEX-1IDFM	Brain - Cortex	0.734513274
GTEX-1IDFM	Muscle - Skeletal	0.660167131
GTEX-1IDJC	Muscle - Skeletal	1
GTEX-1IDJD	Muscle - Skeletal	0.626984127
GTEX-1IDJE	Muscle - Skeletal	0.495256167
GTEX-1IDJF	Breast - Mammary Tissue	1
GTEX-1IDJF	Muscle - Skeletal	0.712491277
GTEX-1IDJH	Brain - Anterior cingulate cortex (BA24)	0.440625
GTEX-1IDJH	Brain - Caudate (basal ganglia)	0.569536424
GTEX-1IDJH	Brain - Cerebellum	0.766891892
GTEX-1IDJH	Brain - Cortex	0.432983323
GTEX-1IDJH	Brain - Nucleus accumbens (basal ganglia)	0.439759036
GTEX-1IDJH	Brain - Putamen (basal ganglia)	0.417391304
GTEX-1IDJH	Brain - Spinal cord (cervical c-1)	0.538461538
GTEX-1IDJI	Colon - Sigmoid	0.355932203
GTEX-1IDJU	Muscle - Skeletal	0.724137931
GTEX-1IDJV	Muscle - Skeletal	0.607795371
GTEX-1IE54	Breast - Mammary Tissue	0.176470588
GTEX-1IE54	Muscle - Skeletal	0.643442623
GTEX-1IGQW	Brain - Caudate (basal ganglia)	1
GTEX-1IGQW	Brain - Cerebellum	0.660714286
GTEX-1IGQW	Brain - Nucleus accumbens (basal ganglia)	1
GTEX-1IGQW	Brain - Spinal cord (cervical c-1)	0.604166667
GTEX-1IGQW	Brain - Substantia nigra	0.685714286
GTEX-1IGQW	Muscle - Skeletal	1
GTEX-1IKJJ	Brain - Anterior cingulate cortex (BA24)	0.390644753
GTEX-1IKJJ	Brain - Caudate (basal ganglia)	0.571428571
GTEX-1IKJJ	Brain - Cortex	0.562753036
GTEX-1IKJJ	Brain - Putamen (basal ganglia)	0.601830664
GTEX-1IKJJ	Brain - Substantia nigra	0.581589958
GTEX-1IKJJ	Breast - Mammary Tissue	0.11827957
GTEX-1IKJJ	Muscle - Skeletal	0.695833333
GTEX-1IKJJ	Pituitary	1
GTEX-1IKK5	Brain - Cerebellum	0.553500661
GTEX-1IKK5	Brain - Cortex	0.452018983
GTEX-1IKK5	Brain - Hippocampus	0.589873418
GTEX-1IKK5	Brain - Hypothalamus	0.563812601
GTEX-1IKK5	Brain - Nucleus accumbens (basal ganglia)	1
GTEX-1IKK5	Brain - Putamen (basal ganglia)	0.628691983
GTEX-1IKK5	Muscle - Skeletal	0.537117904
GTEX-1IKK5	Pituitary	0.348571429
GTEX-1IKOE	Breast - Mammary Tissue	0.37254902
GTEX-1IKOH	Brain - Caudate (basal ganglia)	0.679525223
GTEX-1IKOH	Brain - Cerebellum	0.480778948
GTEX-1IKOH	Brain - Hypothalamus	0.575471698
GTEX-1IKOH	Muscle - Skeletal	0.789227166
GTEX-1IL2U	Brain - Cerebellum	0.579175705
GTEX-1IL2U	Brain - Cortex	0.539432177
GTEX-1IL2U	Brain - Nucleus accumbens (basal ganglia)	0.64028777
GTEX-1IL2U	Brain - Substantia nigra	1
GTEX-1IL2U	Muscle - Skeletal	0.64764268
GTEX-1IL2V	Brain - Caudate (basal ganglia)	1
GTEX-1IL2V	Brain - Cerebellum	0.659069405
GTEX-1IOXB	Brain - Cerebellum	0.552238806
GTEX-1IOXB	Brain - Cortex	0.493158616
GTEX-1IOXB	Brain - Hippocampus	0.455525606
[truncated: 963 more rows]
