# Supplementary material for: Quantitative prediction of variant effects on alternative splicing in MAPT using endogenous pre-messenger RNA structure probing
Source: eLife. 2022 Jun 13;11:e73888. doi: 10.7554/eLife.73888 (PMC9236610; doi:10.7554/eLife.73888)
Supplement: Figure 1—source data 2. — Reactivities are from the exon 9 – exon 11 junction of three repeat (3R) mature MAPT transcript in T47D cells, pooled from two replicates. Each row contains nucleotide position, DMS reactivity, the SE, and the base at the position. [file elife-73888-fig1-data2.txt]

1	-999.0	0.0	G
2	-999.0	0.0	C
3	-999.0	0.0	A
4	-999.0	0.0	G
5	-999.0	0.0	U
6	-999.0	0.0	G
7	-999.0	0.0	G
8	-999.0	0.0	U
9	-999.0	0.0	C
10	-999.0	0.0	C
11	-999.0	0.0	G
12	-999.0	0.0	U
13	-999.0	0.0	A
14	-999.0	0.0	C
15	-999.0	0.0	U
16	-999.0	0.0	C
17	-999.0	0.0	C
18	-999.0	0.0	A
19	-999.0	0.0	C
20	0.00183231983143	0.00103067990518	C
21	1.00050388795	0.00721475933624	C
22	0.660667178682	0.00545407998575	A
23	0.9305884841	0.0059549648824	A
24	-999.0	0.0	G
25	-999.0	0.0	U
26	0.647438760436	0.0058977794574	C
27	-999.0	0.0	G
28	0.213007180403	0.00417997961544	C
29	0.228925458939	0.00486709955223	C
30	-999.0	0.0	G
31	-999.0	0.0	U
32	0.267518695388	0.00847447922035	C
33	-999.0	0.0	U
34	-999.0	0.0	U
35	0.853517481476	0.00595503945214	C
36	0.999931288006	0.00658489939419	C
37	-999.0	0.0	G
38	0.534407530835	0.00578325946794	C
39	0.517515832389	0.00538243950482	C
40	0.440389131911	0.00534277223094	A
41	0.301143130642	0.00378446366358	A
42	-999.0	0.0	G
43	0.195233801939	0.00417404080542	A
44	-999.0	0.0	G
45	0.288017773502	0.00939063913606	C
46	0.519061852246	0.00521065952062	C
47	-999.0	0.0	G
48	0.601802544634	0.0062413394258	C
49	0.298668132523	0.00543969949955	C
50	-999.0	0.0	U
51	-999.0	0.0	G
52	0.202585861362	0.00406545962598	C
53	0.793012099153	0.00601061875981	A
54	-999.0	0.0	G
55	0.967208735433	0.00612192651462	A
56	1.74253615969	0.0078446192783	C
57	0.353179506016	0.00434100243764	A
58	-999.0	0.0	G
59	0.319167210637	0.0107648790096	C
60	0.439184159595	0.00669941938365	C
61	0.655283379714	0.0103640590465	C
62	0.279944114245	0.00549695949428	C
63	0.953035352321	0.00710023934678	C
64	-999.0	0.0	G
65	-999.0	0.0	U
66	-999.0	0.0	G
67	0.798204326565	0.0110511789833	C
68	1.21007546867	0.00790187927303	C
69	0.548608009528	0.00549695949428	C
70	0.802584566067	0.005899311005	A
71	-999.0	0.0	U
72	-999.0	0.0	G
73	0.498448254143	0.00641311940999	C
74	0.751022090906	0.00652763939946	C
75	1.18192139446	0.00729065794014	A
76	-999.0	0.0	G
77	0.493204661569	0.00534277223094	A
78	0.453785458252	0.00601229944687	C
79	0.771864728988	0.00612681943633	C
80	-999.0	0.0	U
81	-999.0	0.0	G
82	0.331697109338	0.00445231019245	A
83	1.24074754288	0.0069010807983	A
84	-999.0	0.0	G
85	0.330973608931	0.0048975412117	A
86	0.712369630792	0.00517581059872	A
87	-999.0	0.0	U
88	-999.0	0.0	G
89	-999.0	0.0	U
90	0.215240320198	0.00435175959964	C
91	0.472501419174	0.00478623345688	A
92	0.793679945682	0.00601061875981	A
93	-999.0	0.0	G
94	-999.0	0.0	U
95	0.87739489928	0.00681393937312	C
96	1.32339299825	0.00721475933624	C
97	0.351120312552	0.00467492570207	A
98	0.601841030265	0.00478623345688	A
99	-999.0	0.0	G
100	0.762959005354	0.00539842610835	A
101	-999.0	0.0	U
102	0.600371044766	0.00566873947848	C
103	-999.0	0.0	G
104	-999.0	0.0	G
105	0.0890392918084	0.00755831930463	C
106	-999.0	0.0	U
107	0.739970911923	0.00681393937312	C
108	0.375052965495	0.00440901959437	C
109	0.932313754299	0.00701238855311	A
110	1.03852452446	0.00578325946794	C
111	-999.0	0.0	U
112	-999.0	0.0	G
113	0.79050767467	0.00562104161797	A
114	-999.0	0.0	G
115	0.351565543571	0.00473057957948	A
116	0.863358600194	0.00623323426943	A
117	0.816183964911	0.00595503945214	C
118	1.00800494726	0.00618407943106	C
119	-999.0	0.0	U
120	-999.0	0.0	G
121	0.479847730991	0.00512015672132	A
122	0.33464676484	0.00422969468283	A
123	-999.0	0.0	G
124	0.521638552009	0.00480983955749	C
125	0.846662436972	0.0059549648824	A
126	1.07889282074	0.00647037940473	C
127	0.557082488748	0.00498161954169	C
128	0.429926202959	0.00456361794726	A
129	-999.0	0.0	G
130	0.629573642079	0.00566873947848	C
131	0.366406706291	0.00904707916767	C
132	-999.0	0.0	G
133	-999.0	0.0	G
134	-999.0	0.0	G
135	0.767133046159	0.00612192651462	A
136	-999.0	0.0	G
137	-999.0	0.0	G
138	0.670170978344	0.0106503590202	C
139	-999.0	0.0	G
140	-999.0	0.0	G
141	-999.0	0.0	G
142	0.560991084249	0.00573234937278	A
143	0.764906891063	0.00550973386316	A
144	-999.0	0.0	G
145	-999.0	0.0	G
146	-999.0	0.0	U
147	-999.0	0.0	G
148	0.161358665155	0.0143722586778	C
149	0.0178648946472	0.00445231019245	A
150	0.265302033593	0.00372880978618	A
151	0.506784207656	0.0048975412117	A
152	-999.0	0.0	U
153	0.793179060785	0.0059549648824	A
154	-999.0	0.0	G
155	-999.0	0.0	U
156	0.940838973443	0.00629859942053	C
157	-999.0	0.0	U
158	1.39357309024	0.00701238855311	A
159	1.45583536606	0.010249539057	C
160	0.177925446066	0.00372880978618	A
161	1.17335069734	0.00651150365646	A
162	1.0695005621	0.00684542692089	A
163	1.7000492436	0.00761557929937	C
164	0.857926501071	0.00618407943106	C
165	0.459756681248	0.00512015672132	A
166	-999.0	0.0	G
167	-999.0	0.0	U
168	-999.0	0.0	U
169	-999.0	0.0	G
170	0.356463084783	0.005899311005	A
171	0.820707504495	0.00652763939946	C
172	0.60065734474	0.00561147948374	C
173	-999.0	0.0	U
174	-999.0	0.0	G
175	0.466435146537	0.00506450284391	A
176	-999.0	0.0	G
177	0.915014715819	0.00641311940999	C
178	0.89947796663	0.00567669549538	A
179	1.27569817789	0.00673411916608	A
180	-999.0	0.0	G
181	-999.0	0.0	G
182	-999.0	0.0	U
183	-999.0	0.0	G
184	0.72828663973	0.00556538774056	A
185	0.523070051878	0.00521065952062	C
186	0.402881322935	0.00475257956276	C
187	-999.0	0.0	U
188	0.411298542161	0.00475257956276	C
189	0.643201520825	0.00584051946267	C
190	0.287062699658	0.00417404080542	A
191	1.10038846406	0.00651150365646	A
192	-999.0	0.0	G
193	-999.0	0.0	U
194	-999.0	0.0	G
195	-999.0	0.0	U
196	-999.0	0.0	G
197	-999.0	0.0	G
198	-999.0	0.0	C
199	-999.0	0.0	U
200	-999.0	0.0	C
201	-999.0	0.0	A
202	-999.0	0.0	U
203	-999.0	0.0	U
204	-999.0	0.0	A
205	-999.0	0.0	G
206	-999.0	0.0	G
207	-999.0	0.0	C
208	-999.0	0.0	A
209	-999.0	0.0	A
210	-999.0	0.0	C
211	-999.0	0.0	A
212	-999.0	0.0	U
213	-999.0	0.0	C
214	-999.0	0.0	C
215	-999.0	0.0	A
216	-999.0	0.0	U
217	-999.0	0.0	C
218	-999.0	0.0	A
