# Supplementary material for: Quantitative prediction of variant effects on alternative splicing in MAPT using endogenous pre-messenger RNA structure probing
Source: eLife. 2022 Jun 13;11:e73888. doi: 10.7554/eLife.73888 (PMC9236610; doi:10.7554/eLife.73888)
Supplement: Figure 1—source data 3. — Reactivities are from the exon 9 – exon 10 – exon 11 junction of four repeat (4R) mature MAPT transcript in T47D cells, pooled from two replicates. Each row contains nucleotide position, DMS reactivity, the SE, and the base at the position. [file elife-73888-fig1-data3.txt]

1	-999.0	0.0	G
2	-999.0	0.0	C
3	-999.0	0.0	A
4	-999.0	0.0	G
5	-999.0	0.0	U
6	-999.0	0.0	G
7	-999.0	0.0	G
8	-999.0	0.0	U
9	-999.0	0.0	C
10	-999.0	0.0	C
11	-999.0	0.0	G
12	-999.0	0.0	U
13	-999.0	0.0	A
14	-999.0	0.0	C
15	-999.0	0.0	U
16	-999.0	0.0	C
17	-999.0	0.0	C
18	-999.0	0.0	A
19	-999.0	0.0	C
20	0.0	0.0	C
21	0.892817561523	0.0110293626738	C
22	0.927848295433	0.0108269100484	A
23	1.29292096483	0.012661221255	A
24	-999.0	0.0	G
25	-999.0	0.0	U
26	0.615634722463	0.00986099798374	C
27	-999.0	0.0	G
28	0.107349347719	0.00495386628567	C
29	0.316626830994	0.0073840648409	C
30	-999.0	0.0	G
31	-999.0	0.0	U
32	0.119500340495	0.0125716040646	C
33	-999.0	0.0	U
34	-999.0	0.0	U
35	0.379484851317	0.00841222576812	C
36	0.706767168285	0.00976752880854	C
37	-999.0	0.0	G
38	0.76742866299	0.012057523601	C
39	0.719946321988	0.0102348746845	C
40	0.523673479823	0.00908207743733	A
41	0.235194488119	0.00603980519232	A
42	-999.0	0.0	G
43	0.0497053597679	0.0064424588718	A
44	-999.0	0.0	G
45	-0.0073840648409	0.0120107890134	C
46	0.298166668892	0.0069634535525	C
47	-999.0	0.0	G
48	0.358501021485	0.00972079422093	C
49	0.26334940113	0.0070101881401	C
50	-999.0	0.0	U
51	-999.0	0.0	G
52	0.195537514521	0.00570161968728	C
53	0.541077066636	0.0092162953305	A
54	-999.0	0.0	G
55	0.892996382508	0.0111400851325	A
56	1.074194496	0.011823850663	C
57	0.382834170597	0.00724776623078	A
58	-999.0	0.0	G
59	0.297792792191	0.0117771160754	C
60	0.245964134542	0.00944038669533	C
61	0.58511703676	0.0147681296818	C
62	0.164645952117	0.0070101881401	C
63	0.393224820072	0.00944038669533	C
64	-999.0	0.0	G
65	-999.0	0.0	U
66	-999.0	0.0	G
67	0.630963667196	0.0152354755578	C
68	1.31777516658	0.0142540492182	C
69	0.608858207261	0.00934691752013	C
70	0.786516853933	0.0106926921553	A
71	-999.0	0.0	U
72	-999.0	0.0	G
73	0.424910870465	0.00887957164412	C
74	0.577779706507	0.00944038669533	C
75	1.23158338766	0.0124375247664	A
76	-999.0	0.0	G
77	0.399566667945	0.00805307358975	A
78	0.573573593623	0.0105152822101	C
79	0.550206299822	0.00864589870612	C
80	-999.0	0.0	U
81	-999.0	0.0	G
82	0.211080006647	0.00581610870371	A
83	0.991959709067	0.0112295637279	A
84	-999.0	0.0	G
85	0.363014661707	0.00903733813961	A
86	1.02931702266	0.0114979995143	A
87	-999.0	0.0	U
88	-999.0	0.0	G
89	-999.0	0.0	U
90	0.248067190984	0.0068699843773	C
91	0.474862906009	0.00885838094873	A
92	0.815239483069	0.0105137349644	A
93	-999.0	0.0	G
94	-999.0	0.0	U
95	0.663070328878	0.0105620167977	C
96	1.04802312694	0.0124781348894	C
97	0.330936585241	0.00720302693306	A
98	0.343418849305	0.00688985184901	A
99	-999.0	0.0	G
100	0.377420715573	0.00805307358975	A
101	-999.0	0.0	U
102	0.493423775888	0.00948712128293	C
103	-999.0	0.0	G
104	-999.0	0.0	G
105	-0.00976752880854	0.00630916932609	C
106	-999.0	0.0	U
107	1.06653002363	0.0132726228786	C
108	0.346583701646	0.0075710031913	C
109	0.972721811047	0.0120348710869	A
110	1.26145998852	0.0128520115902	C
111	-999.0	0.0	U
112	-999.0	0.0	G
113	0.792735616316	0.0101558205826	A
114	-999.0	0.0	G
115	0.24910840971	0.00635298027636	A
116	0.490432181616	0.00832150937608	A
117	0.423041486961	0.00831875659292	C
118	0.995493450481	0.0119640544258	C
119	-999.0	0.0	U
120	-999.0	0.0	G
121	0.403727422633	0.0081425521852	A
122	0.390216154721	0.00805307358975	A
123	-999.0	0.0	G
124	0.364950394573	0.0069634535525	C
125	0.6360138564	0.00984264549859	A
126	0.63030938297	0.00948712128293	C
127	0.454493864416	0.00827202200531	C
128	0.358272296149	0.00778463780343	A
129	-999.0	0.0	G
130	0.425705358454	0.00808508365491	C
131	0.536793473181	0.0131324191158	C
132	-999.0	0.0	G
133	-999.0	0.0	G
134	-999.0	0.0	G
135	0.780700745229	0.010737431453	A
136	-999.0	0.0	G
137	-999.0	0.0	G
138	1.00512077553	0.014627925919	C
139	-999.0	0.0	G
140	-999.0	0.0	G
141	-999.0	0.0	G
142	0.583713617364	0.00975316690315	A
143	0.825395303652	0.010424256369	A
144	-999.0	0.0	G
145	-999.0	0.0	G
146	-999.0	0.0	U
147	-999.0	0.0	G
148	0.118051568279	0.0121977273638	C
149	0.265035599698	0.00630824097864	A
150	-999.0	0.0	G
151	0.524165612098	0.00881364165101	A
152	-999.0	0.0	U
153	1.2366836676	0.0133323107208	A
154	0.653193746724	0.0092162953305	A
155	-999.0	0.0	U
156	-999.0	0.0	U
157	0.355632677583	0.00832150937608	A
158	0.730682210377	0.0100216026895	A
159	-999.0	0.0	U
160	0.467257225397	0.00800833429203	A
161	0.954333959684	0.0108269100484	A
162	-999.0	0.0	G
163	0.650643606754	0.0103795170712	A
164	0.861276220424	0.0102452991781	A
165	-999.0	0.0	G
166	0.25750757768	0.00616896556329	C
167	-999.0	0.0	U
168	-999.0	0.0	G
169	-999.0	0.0	G
170	-0.024517135151	0.00572663010827	A
171	-999.0	0.0	U
172	0.296904835027	0.00803834906731	C
173	-999.0	0.0	U
174	-999.0	0.0	U
175	0.576152676049	0.00863468446012	A
176	-999.0	0.0	G
177	1.16336408914	0.0124314003018	C
178	0.243471258197	0.00684511255129	A
179	1.24361825875	0.0127059605527	A
180	1.80077712943	0.0155158830834	C
181	-999.0	0.0	G
182	-999.0	0.0	U
183	0.119734013433	0.00677651520209	C
184	0.211380539718	0.00612223097568	C
185	0.214524932571	0.00684511255129	A
186	-999.0	0.0	G
187	-999.0	0.0	U
188	0.712235115034	0.0114499739622	C
189	0.894079395388	0.0114499739622	C
190	0.064916720993	0.00541345502422	A
191	0.88570387698	0.0105584742621	A
192	-999.0	0.0	G
193	-999.0	0.0	U
194	-999.0	0.0	G
195	-999.0	0.0	U
196	-999.0	0.0	G
197	-999.0	0.0	G
198	-0.0340695143609	0.0107022205605	C
199	-999.0	0.0	U
200	1.14509086539	0.0205632185443	C
201	0.409096138359	0.00809781288747	A
202	0.433747491404	0.00782937710115	A
203	0.621339366747	0.00939525252138	A
204	-999.0	0.0	G
205	-999.0	0.0	G
206	0.154797970114	0.00496606204701	A
207	-999.0	0.0	U
208	1.24764479554	0.0127059605527	A
209	0.617178612059	0.00908207743733	A
210	-999.0	0.0	U
211	0.490521660211	0.00845572726924	A
212	-999.0	0.0	U
213	0.765185402785	0.0112163010242	C
214	0.128222827268	0.00532397642878	A
215	0.248347841648	0.00639771957408	A
216	1.04542316984	0.0114979995143	A
217	0.794955335087	0.015562617671	C
218	0.253984993161	0.00666615536041	A
219	1.09461751078	0.0117771160754	C
220	-999.0	0.0	G
221	-999.0	0.0	U
222	0.403459694756	0.0137399687546	C
223	0.542728765806	0.00981426339614	C
224	0.719198568586	0.0205164839567	C
225	-999.0	0.0	G
226	-999.0	0.0	G
227	-999.0	0.0	G
228	0.656325497565	0.00975316690315	A
229	-999.0	0.0	G
230	-999.0	0.0	G
231	0.822809149297	0.0204697493691	C
232	-999.0	0.0	G
233	-999.0	0.0	G
234	-0.0113097701994	0.00509407004847	C
235	0.494995589984	0.00876890235329	A
236	-999.0	0.0	G
237	-999.0	0.0	U
238	-999.0	0.0	G
239	-999.0	0.0	U
240	-999.0	0.0	G
241	0.558338118065	0.0127118078274	C
242	0.0444708619345	0.00572663010827	A
243	0.997865296366	0.0114979995143	A
244	0.287002594879	0.00684511255129	A
245	-999.0	0.0	U
246	0.653685878999	0.00993212409403	A
247	-999.0	0.0	G
248	-999.0	0.0	U
249	0.921559332897	0.011122831849	C
250	-999.0	0.0	U
251	1.00837903133	0.0115874781097	A
252	1.16027960636	0.0152354755578	C
253	0.172246296225	0.00577136940599	A
254	1.04689956667	0.0119901317892	A
255	0.659099334024	0.00948473111682	A
256	1.06919389513	0.0116836469002	C
257	0.595912726496	0.00995446715894	C
258	0.251211156703	0.00635298027636	A
259	-999.0	0.0	G
260	-999.0	0.0	U
261	-999.0	0.0	U
262	-999.0	0.0	G
263	0.407396045046	0.00791885569659	A
264	0.480338091359	0.00906650999453	C
265	0.377895875339	0.0074307994285	C
266	-999.0	0.0	U
267	-999.0	0.0	G
268	0.585905842952	0.00903733813961	A
269	-999.0	0.0	G
270	0.369810791684	0.00766447236651	C
271	0.887046055911	0.0106032135598	A
272	1.13382802214	0.0119453924915	A
273	-999.0	0.0	G
274	-999.0	0.0	G
275	-999.0	0.0	U
276	-999.0	0.0	G
277	0.284228758421	0.00680037325357	A
278	0.568572992749	0.00883283705652	C
279	0.179180408861	0.00612223097568	C
280	-999.0	0.0	U
281	0.25203963093	0.0071971264905	C
282	0.511369857526	0.00944038669533	C
283	0.135023200522	0.00492132274929	A
284	1.27095396965	0.012974396339	A
285	-999.0	0.0	G
286	-999.0	0.0	U
287	-999.0	0.0	G
288	-999.0	0.0	U
289	-999.0	0.0	G
290	-999.0	0.0	G
291	-999.0	0.0	C
292	-999.0	0.0	U
293	-999.0	0.0	C
294	-999.0	0.0	A
295	-999.0	0.0	U
296	-999.0	0.0	U
297	-999.0	0.0	A
298	-999.0	0.0	G
299	-999.0	0.0	G
300	-999.0	0.0	C
301	-999.0	0.0	A
302	-999.0	0.0	A
303	-999.0	0.0	C
304	-999.0	0.0	A
305	-999.0	0.0	U
306	-999.0	0.0	C
307	-999.0	0.0	C
308	-999.0	0.0	A
309	-999.0	0.0	U
310	-999.0	0.0	C
311	-999.0	0.0	A
