# Supplementary material for: Quantitative prediction of variant effects on alternative splicing in MAPT using endogenous pre-messenger RNA structure probing
Source: eLife. 2022 Jun 13;11:e73888. doi: 10.7554/eLife.73888 (PMC9236610; doi:10.7554/eLife.73888)
Supplement: Figure 2—source data 1. — Reactivities are from the exon 10 – intron 10 junction of precursor MAPT transcript in T47D cells, pooled from two replicates. Each row contains nucleotide position, DMS reactivity, the SE, and the base at that position. [file elife-73888-fig2-data1.txt]

1	-999.0	0.0	A
2	-999.0	0.0	A
3	-999.0	0.0	C
4	-999.0	0.0	G
5	-999.0	0.0	U
6	-999.0	0.0	C
7	-999.0	0.0	C
8	-999.0	0.0	A
9	-999.0	0.0	G
10	-999.0	0.0	U
11	-999.0	0.0	C
12	-999.0	0.0	C
13	-999.0	0.0	A
14	-999.0	0.0	A
15	-999.0	0.0	G
16	-999.0	0.0	U
17	-999.0	0.0	G
18	-999.0	0.0	U
19	-999.0	0.0	G
20	-999.0	0.0	G
21	0.0	0.0	C
22	-999.0	0.0	U
23	0.9386370813824164	0.01147894382732153	C
24	0.4694441796167413	0.00699145136174405	A
25	1.2433342867130646	0.010889715151322548	A
26	0.298090062605269	0.007160941091725723	A
27	-999.0	0.0	G
28	-999.0	0.0	G
29	0.1306765818158706	0.00614400271183568	A
30	-999.0	0.0	U
31	1.5378650649887184	0.01173716380123092	A
32	0.6304170506668362	0.007923644876643257	A
33	-999.0	0.0	U
34	0.4546985731083358	0.006610099469285283	A
35	-999.0	0.0	U
36	1.0189347649974598	0.010490326655590493	C
37	0.2608870668742916	0.006228747576826517	A
38	0.5746973019353608	0.009406680013982904	A
39	0.7816866346754799	0.009576169743964576	A
40	0.9615949690370597	0.01147894382732153	C
41	0.2885138928613044	0.006101630279340261	A
42	1.1321863543368709	0.010819865712834172	C
43	-999.0	0.0	G
44	-999.0	0.0	U
45	0.11006604511938924	0.007469551964190088	C
46	0.4574551346304357	0.007579398316604648	C
47	0.3364593774457976	0.011369097474906971	C
48	-999.0	0.0	G
49	-999.0	0.0	G
50	-999.0	0.0	G
51	1.0671073399646192	0.010254128663891271	A
52	-999.0	0.0	G
53	-999.0	0.0	G
54	0.4418020294113608	0.010160787598346812	C
55	-999.0	0.0	G
56	-999.0	0.0	G
57	0.4933748918699968	0.007689244669019208	C
58	0.9998199171618946	0.00919481785150581	A
59	-999.0	0.0	G
60	-999.0	0.0	U
61	-999.0	0.0	G
62	-999.0	0.0	U
63	-999.0	0.0	G
64	0.26423448904142965	0.005932140549358587	A
65	-999.0	0.0	G
66	-999.0	0.0	U
67	0.6192731009205411	0.007542292984184489	A
68	1.5374644715703907	0.012357714646638016	C
69	0.9310027598896043	0.010710019360419612	C
70	-999.0	0.0	U
71	-999.0	0.0	U
72	0.7674415411443243	0.009117247250408493	C
73	0.6366881706761581	0.008262624336606603	A
74	0.27066141234947616	0.005657087149349847	C
75	0.13355790722555905	0.004872829736973125	A
76	0.16114459899215972	0.004833239506240645	C
77	-999.0	0.0	G
78	-999.0	0.0	U
79	0.3350313748644084	0.00829339960729929	C
80	0.7847423416496175	0.009446786307652172	C
81	0.8649851020884538	0.00933693995523761	C
82	0.7255007891865551	0.007923644876643257	A
83	-999.0	0.0	U
84	-999.0	0.0	G
85	0.7258646967554133	0.00900740089799393	C
86	-999.0	0.0	G
87	0.24341951695066524	0.005876779854178968	C
88	0.15131335045105654	0.004888162682447925	C
89	-999.0	0.0	G
90	-999.0	0.0	U
91	-999.0	0.0	G
92	0.7682104656112263	0.009117247250408493	C
93	-999.0	0.0	U
94	-999.0	0.0	G
95	-999.0	0.0	U
96	-999.0	0.0	G
97	-999.0	0.0	G
98	1.1715113485012838	0.012522484175259854	C
99	-999.0	0.0	U
100	-999.0	0.0	U
101	-999.0	0.0	G
102	0.5769430408576179	0.007584665416679906	A
103	0.8192286098664209	0.008432114066588278	A
104	-999.0	0.0	U
105	-999.0	0.0	U
106	0.6775351956017416	0.007627037849175327	A
107	-999.0	0.0	U
108	-999.0	0.0	U
109	0.6070274679293651	0.007415175686698234	A
110	-999.0	0.0	G
111	-999.0	0.0	G
112	1.2918507219203188	0.010508363258863784	A
113	0.4737661677312741	0.006906706496753212	A
114	-999.0	0.0	G
115	-999.0	0.0	U
116	-999.0	0.0	G
117	-999.0	0.0	G
118	-999.0	0.0	U
119	-999.0	0.0	G
120	-999.0	0.0	U
121	-999.0	0.0	G
122	0.6703318820775203	0.007881272444147838	A
123	-999.0	0.0	G
124	-999.0	0.0	U
125	-999.0	0.0	G
126	1.24549286685249	0.011533867003528814	C
127	-999.0	0.0	G
128	-999.0	0.0	U
129	1.1696909990360271	0.009830404338937086	A
130	0.8676763377226104	0.009446786307652172	C
131	0.28173430366203744	0.00584739568436775	A
132	0.8866248335141221	0.009886171717310413	C
133	-999.0	0.0	U
134	-999.0	0.0	U
135	-999.0	0.0	G
136	1.0808331845830643	0.010764942536626892	C
137	-999.0	0.0	G
138	0.9630406457558712	0.009321935148992069	A
139	-999.0	0.0	G
140	0.5632143727291024	0.007584665416679906	A
141	0.7294347032088865	0.008732785016957529	C
142	0.05262656115930976	0.004110125952055592	A
143	0.35837372475250245	0.006810473849702728	C
144	-999.0	0.0	U
145	-999.0	0.0	G
146	0.6859904708289281	0.009117247250408493	C
147	0.5761803370727004	0.007584665416679906	A
148	-999.0	0.0	U
149	0.5404180040465674	0.007330430821707397	A
150	-999.0	0.0	G
151	0.7705850573616805	0.008813465959047044	A
152	0.2047859662503575	0.005635533521890658	A
153	-999.0	0.0	U
154	0.2512685246978316	0.005338926494422728	A
155	0.5642313111089925	0.007457548119193653	A
156	0.494316797491552	0.007372803254202816	A
157	-999.0	0.0	U
158	0.3775419132488432	0.0070850897307391265	C
159	0.4534457427673042	0.00818355325488473	C
160	-999.0	0.0	U
161	-999.0	0.0	U
162	0.5394005135316975	0.00884263136937209	C
163	-999.0	0.0	U
164	-999.0	0.0	U
165	-999.0	0.0	G
166	-999.0	0.0	G
167	-999.0	0.0	G
168	0.32503535679468337	0.00807370690247017	C
169	-999.0	0.0	U
170	0.6586936522539099	0.009117247250408493	C
171	-999.0	0.0	U
172	0.5783959686388663	0.00834832278350657	C
173	0.9700320971176152	0.009321935148992069	A
174	-999.0	0.0	G
175	-999.0	0.0	G
176	0.1719897034989036	0.008516858931579116	A
177	-999.0	0.0	U
178	0.8202776366557276	0.010215710774554092	C
179	-999.0	0.0	U
180	-999.0	0.0	G
181	-999.0	0.0	G
182	-999.0	0.0	C
183	-999.0	0.0	U
184	-999.0	0.0	G
185	-999.0	0.0	C
186	-999.0	0.0	G
187	-999.0	0.0	A
188	-999.0	0.0	C
189	-999.0	0.0	C
190	-999.0	0.0	U
191	-999.0	0.0	C
192	-999.0	0.0	U
193	-999.0	0.0	G
194	-999.0	0.0	G
195	-999.0	0.0	G
196	-999.0	0.0	U
197	-999.0	0.0	G
198	-999.0	0.0	A
199	-999.0	0.0	A
200	-999.0	0.0	U
201	-999.0	0.0	G
