# Supplementary material for: Quantitative prediction of variant effects on alternative splicing in MAPT using endogenous pre-messenger RNA structure probing
Source: eLife. 2022 Jun 13;11:e73888. doi: 10.7554/eLife.73888 (PMC9236610; doi:10.7554/eLife.73888)
Supplement: Figure 2—source data 2. — 3000 sampled structures of the exon 10 – intron 10 junction for wildtype (WT), three repeat (3R), and four repeat (4R) mutation were digitized into a 1000 × 234 matrix as described in Materials and methods. t-SNE dimension reductionality was performed to obtain a 3000 × 2 matrix. Each row is for a single structure. It contains the t-SNE x and y coordinate, the sequence type of the structure (WT, 3R, or 4R), k-means cluster number, and the ΔG‡ of unfolding of the splice site for the structure. [file elife-73888-fig2-data2.txt]

x_coord	y_coord	conditions	clusters	energy
10.691166	-5.213395	WT	Cluster3	10.6
-68.920654	4.125696	WT	Cluster0	10.6
-43.46559	1.3490031	WT	Cluster0	10.6
74.19451	-25.85097	WT	Cluster4	7.6
-67.71356	-13.726722	WT	Cluster0	10.6
63.127636	-13.720932	WT	Cluster4	9.3
-9.668625	0.3413958	WT	Cluster3	9.3
-82.666756	-8.990108	WT	Cluster0	10.6
-69.20516	8.409298	WT	Cluster0	10.6
53.899284	16.563988	WT	Cluster1	7.8
60.482567	-9.586281	WT	Cluster4	9
-27.924553	62.557354	WT	Cluster2	4.7
-85.56542	-1.8607324	WT	Cluster0	8.6
8.395285	-39.016808	WT	Cluster3	9.5
-81.454445	2.8022666	WT	Cluster0	10.6
-84.50884	-28.457949	WT	Cluster0	11.5
88.56281	-15.598687	WT	Cluster4	7.9
-82.5213	-0.1395403	WT	Cluster0	10.4
-72.02713	0.72059005	WT	Cluster0	10.4
4.4190536	-8.232781	WT	Cluster3	9.7
84.018776	-13.708737	WT	Cluster4	7.8
63.77065	10.225137	WT	Cluster1	6.1
30.877647	28.747812	WT	Cluster1	7.9
-67.02076	7.092721	WT	Cluster0	10.6
55.365913	22.302132	WT	Cluster1	7.9
9.467378	-35.539036	WT	Cluster3	9.5
-81.83394	-9.662682	WT	Cluster0	10.4
43.739586	5.072923	WT	Cluster1	12.1
41.040936	-47.725597	WT	Cluster3	10.2
4.9053564	-1.6530507	WT	Cluster3	9.2
31.710606	23.675753	WT	Cluster1	7.8
-2.7833524	-54.95392	WT	Cluster3	10.4
39.814247	29.709145	WT	Cluster1	10.4
7.3666844	-41.00478	WT	Cluster3	9.5
-42.859215	2.431289	WT	Cluster0	8.9
6.3528504	3.7871377	WT	Cluster3	10.4
90.19914	-13.916536	WT	Cluster4	7.9
7.736185	-2.0663424	WT	Cluster3	9.7
4.1806445	-0.9193845	WT	Cluster3	9.4
-92.70775	-4.629779	WT	Cluster0	10.6
-89.962074	-2.3785431	WT	Cluster0	10.4
4.9360876	-45.1875	WT	Cluster3	6.4
-61.4362	-23.838415	WT	Cluster0	10.6
-40.43391	52.603027	WT	Cluster2	10.4
13.475107	-1.7383121	WT	Cluster3	9.5
-1.462693	0.38687348	WT	Cluster3	9.6
-65.90691	-0.2620686	WT	Cluster0	10.6
-2.0971944	-13.170936	WT	Cluster3	9.4
2.1984935	-37.56981	WT	Cluster3	9.3
73.94993	-24.30269	WT	Cluster4	7.6
-66.43597	-22.76672	WT	Cluster0	10.4
74.24465	-9.456632	WT	Cluster4	7.9
25.869701	31.860363	WT	Cluster1	7.8
26.873964	30.311203	WT	Cluster1	7.9
67.09253	-15.726975	WT	Cluster4	7.6
-69.820984	-19.263409	WT	Cluster0	10.4
1.3284419	-28.689148	WT	Cluster3	9.3
0.7643591	-22.885166	WT	Cluster3	8.1
8.495558	1.4665155	WT	Cluster3	9.3
65.2933	-31.025984	WT	Cluster4	10.4
62.85154	-35.433823	WT	Cluster4	12.1
27.080019	31.294357	WT	Cluster1	7.8
92.9684	-20.70194	WT	Cluster4	7.8
81.07653	-14.174511	WT	Cluster4	5.1
-89.01214	-5.429715	WT	Cluster0	10.4
91.12882	-24.892006	WT	Cluster4	7.6
-4.4722013	5.190201	WT	Cluster3	9.5
64.76905	13.492362	WT	Cluster1	7.8
1.8183246	-26.930595	WT	Cluster3	9.5
21.438377	33.164883	WT	Cluster1	10.6
3.7651367	3.6453311	WT	Cluster3	9.6
-73.51046	-12.042824	WT	Cluster0	10.6
6.0457706	-45.280132	WT	Cluster3	10.6
64.76783	11.243711	WT	Cluster1	7.2
-73.930824	4.476619	WT	Cluster0	10.6
-4.1879683	-26.627035	WT	Cluster3	11.5
52.767536	-45.964657	WT	Cluster4	16.5
-22.657642	-31.795092	WT	Cluster3	10.6
70.4514	-19.583132	WT	Cluster4	7.4
8.045124	-0.8700164	WT	Cluster3	9.5
-83.34545	2.4573898	WT	Cluster0	10.6
51.242138	15.544326	WT	Cluster1	6.2
82.55824	-15.605639	WT	Cluster4	7.9
58.8646	20.662092	WT	Cluster1	7.6
-90.359085	0.13348635	WT	Cluster0	10.4
57.976414	16.600826	WT	Cluster1	7.6
-64.253136	-21.920916	WT	Cluster0	8.6
-82.76009	0.75692916	WT	Cluster0	10.4
57.567184	-2.2412512	WT	Cluster4	9.6
-75.5139	-13.366342	WT	Cluster0	10.4
77.45168	-6.2333455	WT	Cluster4	7.9
4.286873	-2.670662	WT	Cluster3	9.3
33.58976	27.86727	WT	Cluster1	7.9
-70.652054	-20.305601	WT	Cluster0	8.6
75.05873	-21.570253	WT	Cluster4	7.6
-88.286545	-18.777264	WT	Cluster0	10.6
5.0160356	-37.295597	WT	Cluster3	7.8
68.31157	-33.814007	WT	Cluster4	10.4
38.957684	29.139202	WT	Cluster1	7.6
8.407416	-38.15794	WT	Cluster3	9.5
29.350063	29.396828	WT	Cluster1	7.9
83.499535	-14.990943	WT	Cluster4	6.1
-4.262279	-59.637745	WT	Cluster3	8.1
79.22689	-16.15643	WT	Cluster4	7.8
9.211142	0.18638057	WT	Cluster3	9.2
7.8515143	-32.96935	WT	Cluster3	9.5
62.53335	14.858552	WT	Cluster1	7.9
28.710619	23.261463	WT	Cluster1	10.6
-67.49409	6.287471	WT	Cluster0	8.9
-42.203922	55.399326	WT	Cluster2	10.6
32.096355	29.74579	WT	Cluster1	7.9
1.8736963	-37.57795	WT	Cluster3	9.5
24.416042	27.484652	WT	Cluster1	7.6
87.53736	-13.419455	WT	Cluster4	7.6
-86.36412	-10.792385	WT	Cluster0	8.6
-2.2070727	-24.172861	WT	Cluster3	11.3
-59.788673	-21.47721	WT	Cluster0	12.3
27.056953	34.346313	WT	Cluster1	5.9
34.509705	24.898523	WT	Cluster1	6.1
59.637466	-18.119907	WT	Cluster4	10.4
72.415924	-29.16764	WT	Cluster4	7.8
-75.143524	-9.8011	WT	Cluster0	10.6
54.771976	17.492603	WT	Cluster1	7.8
48.20867	13.753349	WT	Cluster1	7.6
9.092514	-35.005257	WT	Cluster3	9.3
-5.906694	29.946358	WT	Cluster2	10.6
-72.07791	-16.530792	WT	Cluster0	10.6
27.07877	26.873991	WT	Cluster1	7.9
-86.72302	11.581288	WT	Cluster0	10.4
-37.43549	52.387596	WT	Cluster2	10.6
32.837208	16.8727	WT	Cluster1	7.4
57.112846	-17.55669	WT	Cluster4	10.6
84.37102	-19.138685	WT	Cluster4	7.8
47.368866	14.277053	WT	Cluster1	7.8
-42.074665	60.900448	WT	Cluster2	10.4
40.761726	32.937584	WT	Cluster1	7.8
87.99343	-16.75617	WT	Cluster4	7.6
61.397568	-9.317505	WT	Cluster4	7.2
88.08404	-13.6185055	WT	Cluster4	7.8
1.6529194	-3.6502957	WT	Cluster3	9.4
-4.761095	10.348473	WT	Cluster3	9.2
73.84032	-22.394564	WT	Cluster4	7.6
3.1164682	-25.389484	WT	Cluster3	9.5
-89.45941	-6.6255856	WT	Cluster0	10.4
-6.1961503	-21.091972	WT	Cluster3	7.9
-91.23426	-4.935834	WT	Cluster0	10.6
-88.03978	-2.3820312	WT	Cluster0	10.6
10.560039	-34.391636	WT	Cluster3	9.5
-2.2306635	-24.039175	WT	Cluster3	11.3
78.39919	-7.3547435	WT	Cluster4	7.8
-81.6035	-2.8593483	WT	Cluster0	8.9
-89.48519	-4.969296	WT	Cluster0	10.6
13.140225	-6.3271246	WT	Cluster3	11.5
11.367187	-7.0546656	WT	Cluster3	9.5
-96.734344	-22.222439	WT	Cluster0	10.6
24.612522	32.06383	WT	Cluster1	7.9
67.491165	-14.5685215	WT	Cluster4	7.8
-4.519229	-29.668726	WT	Cluster3	11.5
36.295544	32.0008	WT	Cluster1	7.6
3.351023	-30.187292	WT	Cluster3	9.3
39.48275	48.846863	WT	Cluster1	5.3
34.086708	6.252231	WT	Cluster1	10.4
-4.3720093	-56.935936	WT	Cluster3	10.6
-58.66567	-1.0528629	WT	Cluster0	10.6
3.7904754	-29.59546	WT	Cluster3	9.3
-72.9303	-18.63329	WT	Cluster0	10.4
9.181286	1.1831038	WT	Cluster3	9.4
37.767265	31.817577	WT	Cluster1	7.6
10.392913	-3.1584408	WT	Cluster3	9.4
25.518995	22.555634	WT	Cluster1	7.8
33.04909	23.67508	WT	Cluster1	7.6
-3.7336242	-0.8013504	WT	Cluster3	9.4
37.743484	29.250229	WT	Cluster1	7.9
2.7514532	-30.509087	WT	Cluster3	9.3
58.818184	-10.408574	WT	Cluster4	9.2
82.579475	-13.529836	WT	Cluster4	7.9
-61.621147	-2.6061802	WT	Cluster0	10.4
38.663708	15.253347	WT	Cluster1	7.9
-82.9247	-0.83174455	WT	Cluster0	10.6
72.788864	-28.00518	WT	Cluster4	7.6
54.28497	6.3887634	WT	Cluster1	6.1
59.18034	3.2351966	WT	Cluster1	10.6
-45.134987	-6.3655457	WT	Cluster0	10.4
1.5473251	-39.9139	WT	Cluster3	8.1
-1.0623288	-34.921253	WT	Cluster3	9.5
-44.240673	55.733295	WT	Cluster2	10.6
53.380314	29.123545	WT	Cluster1	7.8
61.17202	14.100075	WT	Cluster1	7.9
40.836388	14.882086	WT	Cluster1	7.8
54.349953	16.219004	WT	Cluster1	8.2
45.640453	30.996378	WT	Cluster1	7.6
4.7626295	-1.5784696	WT	Cluster3	9.2
34.054535	26.276289	WT	Cluster1	7.6
74.185524	-14.637755	WT	Cluster4	7.7
82.5153	-13.336236	WT	Cluster4	7.9
63.40377	18.282055	WT	Cluster1	7.8
89.512245	-16.031393	WT	Cluster4	7.8
-5.941005	-39.20896	WT	Cluster3	8.6
72.73185	-23.223703	WT	Cluster4	7.7
-89.851234	-5.388332	WT	Cluster0	10.4
-20.619495	-18.518618	WT	Cluster3	4.8
-89.83613	-2.0530276	WT	Cluster0	10.4
-11.062639	-48.065357	WT	Cluster3	12.1
77.59585	-13.583034	WT	Cluster4	7.4
2.7539546	-41.84998	WT	Cluster3	6.4
68.299034	-16.57496	WT	Cluster4	7.8
62.922615	15.4958515	WT	Cluster1	7.7
13.776442	-6.9847984	WT	Cluster3	9.5
66.0321	13.827637	WT	Cluster1	5.8
-4.22183	-51.793297	WT	Cluster3	10.3
48.21303	16.956686	WT	Cluster1	7.8
3.938024	-35.396828	WT	Cluster3	9.3
7.201715	-0.042466145	WT	Cluster3	9.4
-73.56632	-15.540766	WT	Cluster0	10.6
75.107376	-25.185068	WT	Cluster4	6.2
66.977715	-15.326581	WT	Cluster4	7.6
-64.90686	-21.52962	WT	Cluster0	10.6
91.69779	-21.736727	WT	Cluster4	7.9
36.433758	15.768174	WT	Cluster1	7.2
34.034695	25.995829	WT	Cluster1	7.6
-18.154665	-32.074978	WT	Cluster3	9.5
53.36604	25.311447	WT	Cluster1	7.6
61.594048	-8.979298	WT	Cluster4	9.2
3.4916227	-1.7899058	WT	Cluster3	9.7
-88.49379	-4.7871947	WT	Cluster0	10.6
-41.88807	50.15075	WT	Cluster2	10.6
14.205848	-7.20311	WT	Cluster3	9.5
-4.20961	-59.540173	WT	Cluster3	8.1
-11.873486	-44.14487	WT	Cluster3	11.5
-10.78148	-42.19519	WT	Cluster3	12.3
44.25035	-67.14191	WT	Cluster3	8.8
46.48175	14.841553	WT	Cluster1	7.6
33.79357	23.978811	WT	Cluster1	7.7
92.367584	-16.416626	WT	Cluster4	10.6
87.90596	-16.815819	WT	Cluster4	7.6
-72.42442	-15.054221	WT	Cluster0	10.4
-12.240733	8.78022	WT	Cluster3	10.5
-65.96408	-21.120842	WT	Cluster0	10.4
-91.77149	-32.00569	WT	Cluster0	10.6
6.615279	-30.21989	WT	Cluster3	9.3
63.20444	-17.186619	WT	Cluster4	8.1
0.65649825	-34.212597	WT	Cluster3	9.5
-60.42169	-26.71897	WT	Cluster0	10.4
-33.53097	3.830891	WT	Cluster0	8.9
64.045265	10.753165	WT	Cluster1	7.8
14.143736	0.17617747	WT	Cluster3	10.6
41.070305	-47.745445	WT	Cluster3	11.1
-6.105863	-37.166363	WT	Cluster3	8.1
89.43992	-13.538092	WT	Cluster4	7.7
-65.96276	-20.973984	WT	Cluster0	10.4
54.543087	-4.037556	WT	Cluster4	9.9
33.283512	16.935818	WT	Cluster1	7.4
38.342995	18.79058	WT	Cluster1	7.6
-81.38742	-4.5425005	WT	Cluster0	10.4
77.05682	-23.222857	WT	Cluster4	7.8
-38.247208	4.5912642	WT	Cluster0	10.6
7.668461	0.4754262	WT	Cluster3	9.4
-40.602512	48.121128	WT	Cluster2	10.6
-79.59855	7.651497	WT	Cluster0	10.4
33.00939	5.029847	WT	Cluster1	10.6
1.3644081	-37.587254	WT	Cluster3	9.3
40.207077	16.90874	WT	Cluster1	5.9
19.67599	13.384462	WT	Cluster1	16.5
-46.816483	-1.8189446	WT	Cluster0	12.1
26.507578	28.327724	WT	Cluster1	7.6
73.779274	-22.955662	WT	Cluster4	6.1
32.39219	36.757965	WT	Cluster1	4.7
81.06207	-15.941976	WT	Cluster4	7.8
47.18612	16.779736	WT	Cluster1	7.7
-6.9519095	-30.874271	WT	Cluster3	9.5
-43.514088	49.6291	WT	Cluster2	10.4
-6.083241	2.8324568	WT	Cluster3	9.5
75.73477	-28.75607	WT	Cluster4	7.8
-42.835155	13.41263	WT	Cluster0	10.4
2.7793536	6.724699	WT	Cluster3	11.5
2.023254	-3.9393933	WT	Cluster3	9.4
-75.466446	-11.280957	WT	Cluster0	10.6
4.0829325	-41.815018	WT	Cluster3	12.1
-6.5991135	-28.217823	WT	Cluster3	9.5
52.68699	17.160187	WT	Cluster1	8
-0.10786899	1.751589	WT	Cluster3	9.3
-91.233444	0.17488219	WT	Cluster0	10.4
64.75655	-32.23902	WT	Cluster4	12.3
-67.12244	-24.12247	WT	Cluster0	11.4
-77.093765	20.879004	WT	Cluster0	9.9
-68.55885	-15.267401	WT	Cluster0	10.6
-4.8367705	5.3187084	WT	Cluster3	9.6
23.671717	32.05385	WT	Cluster1	7.7
31.050566	22.160652	WT	Cluster1	7.6
34.644554	44.790432	WT	Cluster1	10.6
83.034256	-22.080118	WT	Cluster4	7.8
77.58019	-13.76834	WT	Cluster4	7.4
-43.484837	-4.434254	WT	Cluster0	10.4
-6.1329975	2.8261635	WT	Cluster3	9.4
24.538637	32.077568	WT	Cluster1	6.2
46.537956	-2.901617	WT	Cluster1	9.1
2.248644	-5.083126	WT	Cluster3	9.2
90.01648	-21.821415	WT	Cluster4	7.7
-69.16386	11.205904	WT	Cluster0	10.6
-34.644184	49.037987	WT	Cluster2	10.6
-81.42431	-9.521543	WT	Cluster0	8.9
0.8437774	-42.97401	WT	Cluster3	12.3
-4.313877	6.894226	WT	Cluster3	9.1
56.165604	17.925034	WT	Cluster1	7.6
90.28169	-17.88509	WT	Cluster4	7.8
60.34566	-8.451263	WT	Cluster4	13.9
-43.794792	55.520332	WT	Cluster2	8.6
-68.24529	-15.799798	WT	Cluster0	10.4
22.708315	35.16062	WT	Cluster1	10.6
7.7469177	-28.04182	WT	Cluster3	8.1
0.7901527	-37.564796	WT	Cluster3	9.3
-71.45251	-10.25179	WT	Cluster0	10.4
-81.38617	0.3748843	WT	Cluster0	10.4
78.25518	-14.194673	WT	Cluster4	7.8
38.740696	27.661947	WT	Cluster1	5.1
9.493432	-0.10685073	WT	Cluster3	9.6
-9.213253	-49.44414	WT	Cluster3	10.6
53.87071	26.368248	WT	Cluster1	1.3
-70.53337	-13.847386	WT	Cluster0	10.4
-61.128555	-20.628666	WT	Cluster0	10.6
-0.64871424	4.425036	WT	Cluster3	9.6
-41.859055	47.74429	WT	Cluster2	10.4
67.26788	-27.13238	WT	Cluster4	10.6
-68.26084	5.4039316	WT	Cluster0	8.9
21.729902	32.969654	WT	Cluster1	9.5
61.309902	11.873129	WT	Cluster1	7.8
6.846155	-33.82534	WT	Cluster3	9.5
64.11658	-22.84956	WT	Cluster4	6.7
10.3852	-9.20321	WT	Cluster3	9.3
-91.76781	-3.74208	WT	Cluster0	10.6
-6.6528406	-23.6243	WT	Cluster3	9.5
7.6499996	0.48460183	WT	Cluster3	9.4
5.7200975	-30.928596	WT	Cluster3	9.3
59.61386	-11.045516	WT	Cluster4	9.3
-41.404434	49.68795	WT	Cluster2	10.6
55.22603	0.031672128	WT	Cluster1	9.7
75.432785	-10.590744	WT	Cluster4	7.6
79.10669	-14.10575	WT	Cluster4	7.6
-65.04377	-24.085442	WT	Cluster0	10.6
80.01256	-11.369122	WT	Cluster4	2.4
-82.70626	-3.9832673	WT	Cluster0	10.4
-61.600883	0.7499471	WT	Cluster0	10.6
2.090001	-34.41862	WT	Cluster3	9.5
44.009438	20.088892	WT	Cluster1	10.4
28.591932	29.699863	WT	Cluster1	7.7
-4.875593	2.6694467	WT	Cluster3	9.3
56.379013	18.319616	WT	Cluster1	7.8
-74.346664	-6.777067	WT	Cluster0	10.4
-10.433449	0.5745529	WT	Cluster3	13.7
62.203644	-8.185697	WT	Cluster4	10.6
23.535309	30.441004	WT	Cluster1	7.6
-64.155045	-0.47214544	WT	Cluster0	10.6
34.927155	24.666359	WT	Cluster1	7.8
-88.491425	-2.827764	WT	Cluster0	10.6
67.742775	-13.99956	WT	Cluster4	7.7
74.48501	-23.311977	WT	Cluster4	7.9
-72.29844	0.53265566	WT	Cluster0	10.6
-1.7650774	-0.4088651	WT	Cluster3	9.5
-23.947197	-29.117785	WT	Cluster3	8.1
-44.60832	58.815536	WT	Cluster2	10.4
-1.3222655	-26.619991	WT	Cluster3	8.1
12.137633	-39.92705	WT	Cluster3	9.3
54.01522	5.245469	WT	Cluster1	7.9
6.3550563	0.7144835	WT	Cluster3	12.3
1.0069549	-3.6428287	WT	Cluster3	9.5
22.591368	14.886862	WT	Cluster1	4.8
4.976003	-30.356604	WT	Cluster3	7.8
-39.45742	51.39568	WT	Cluster2	10.4
-102.38003	-24.460636	WT	Cluster0	12.1
10.890082	-3.0201526	WT	Cluster3	9.6
-7.1049213	-21.051575	WT	Cluster3	7.9
25.498762	31.88005	WT	Cluster1	7.9
-8.27943	-31.284456	WT	Cluster3	9.3
58.9858	-0.15539323	WT	Cluster4	14.7
37.977966	26.685621	WT	Cluster1	7.6
-2.871389	-21.483408	WT	Cluster3	10.4
-82.89179	3.1540675	WT	Cluster0	10.6
77.188446	-18.785322	WT	Cluster4	7.6
10.748489	-36.461098	WT	Cluster3	9.5
12.163922	-5.086765	WT	Cluster3	9.2
64.22717	-23.340776	WT	Cluster4	8.1
13.30527	-1.8823518	WT	Cluster3	8.4
34.25514	24.651081	WT	Cluster1	7.9
6.8118305	-33.616547	WT	Cluster3	9.5
-97.41725	-5.3720956	WT	Cluster0	10.4
-83.10186	0.46064654	WT	Cluster0	10.4
6.953504	-10.406916	WT	Cluster3	9.4
37.687664	-50.03409	WT	Cluster3	10.4
1.8318263	-27.912247	WT	Cluster3	9.3
56.345062	18.536879	WT	Cluster1	7.9
39.85459	2.9866128	WT	Cluster1	10.4
87.34607	-27.50792	WT	Cluster4	7.2
44.41516	8.264859	WT	Cluster1	10.4
-76.23164	9.546026	WT	Cluster0	8.6
4.2794137	-35.782055	WT	Cluster3	9.3
-42.553864	50.13963	WT	Cluster2	10.6
30.70456	20.893887	WT	Cluster1	7.9
31.057709	25.312387	WT	Cluster1	7.9
62.98178	10.252314	WT	Cluster1	7.8
1.6648142	2.0623388	WT	Cluster3	9.1
53.929688	4.8646793	WT	Cluster1	2.5
57.78039	15.641284	WT	Cluster1	7.7
62.421066	15.679889	WT	Cluster1	7.7
65.0503	-29.87694	WT	Cluster4	10.6
-7.9475884	-38.69982	WT	Cluster3	8.1
65.70344	13.629984	WT	Cluster1	7.8
71.725716	-23.555353	WT	Cluster4	7.9
-4.4097147	3.29949	WT	Cluster3	9.4
-72.321846	-17.470577	WT	Cluster0	10.4
46.908592	13.724129	WT	Cluster1	5.3
-72.83177	9.997207	WT	Cluster0	10.6
87.28829	-6.8431044	WT	Cluster4	8.9
73.60565	-22.962214	WT	Cluster4	7.9
65.915504	-14.619595	WT	Cluster4	11
-61.518032	-26.546207	WT	Cluster0	10.4
63.136635	-8.936676	WT	Cluster4	10.3
-63.8851	-23.583977	WT	Cluster0	10.6
9.961703	5.154752	WT	Cluster1	9.5
75.62069	-23.104774	WT	Cluster4	7.8
-82.58066	-0.46495593	WT	Cluster0	10.6
1.7470111	-34.92761	WT	Cluster3	9.5
-76.67874	-11.050904	WT	Cluster0	10.4
24.94698	31.129204	WT	Cluster1	7.6
64.96146	-31.237543	WT	Cluster4	10.6
10.321058	-27.14591	WT	Cluster3	12.3
3.9553108	-37.803978	WT	Cluster3	9.5
53.89422	12.844611	WT	Cluster1	7.9
-7.8243246	67.04664	WT	Cluster2	4.5
5.6208043	-0.60920644	WT	Cluster3	9.4
0.8078435	-28.040104	WT	Cluster3	9.3
64.24692	11.075787	WT	Cluster1	7.7
-79.839905	-9.35692	WT	Cluster0	10.4
6.355773	-39.90266	WT	Cluster3	9.3
24.774782	34.375164	WT	Cluster1	10.6
7.8939934	5.5674024	WT	Cluster3	9.7
42.26929	-50.450054	WT	Cluster3	10.6
-94.102455	-23.889637	WT	Cluster0	10.6
6.9814754	-44.78173	WT	Cluster3	10.6
57.554043	-55.60035	WT	Cluster4	10.4
30.729383	5.938682	WT	Cluster1	10.6
-5.469567	5.286274	WT	Cluster3	9.6
83.11945	-22.228548	WT	Cluster4	1.5
3.5820594	-29.693953	WT	Cluster3	9.3
84.52405	-19.053617	WT	Cluster4	7.6
-2.429076	-0.890111	WT	Cluster3	9.3
-0.8347068	2.818848	WT	Cluster3	9.7
-73.29601	-15.151273	WT	Cluster0	10.4
65.72459	-25.399492	WT	Cluster4	10.6
75.49972	-28.508944	WT	Cluster4	5.1
-2.9859333	-4.4177275	WT	Cluster3	10.4
-72.83569	-17.963518	WT	Cluster0	10.6
81.85291	-26.452	WT	Cluster4	7.8
6.562614	3.4547822	WT	Cluster3	10.4
-85.43934	1.4082537	WT	Cluster0	10.4
3.5934014	-1.179381	WT	Cluster3	9.9
4.1860566	-49.783916	WT	Cluster3	4.6
-4.9887567	4.512156	WT	Cluster3	9.3
80.95078	-19.439608	WT	Cluster4	7.6
23.331562	38.499016	WT	Cluster1	10.4
26.88737	20.544611	WT	Cluster1	8.1
6.447116	-39.26836	WT	Cluster3	9.3
7.984564	-35.90165	WT	Cluster3	9.3
-43.03194	52.24405	WT	Cluster2	10.6
11.130672	-39.3796	WT	Cluster3	9.5
-1.0937936	-0.11057028	WT	Cluster3	9.6
-1.6065367	-0.96144503	WT	Cluster3	9.3
-90.31626	-3.2936373	WT	Cluster0	10.4
-6.1396856	1.7585361	WT	Cluster3	9.5
75.65492	-10.799655	WT	Cluster4	7.8
-81.64423	-2.8471797	WT	Cluster0	10.4
1.29657	-1.9194448	WT	Cluster3	16.5
-77.78484	6.503311	WT	Cluster0	8.6
-10.375969	27.17023	WT	Cluster2	10.4
79.8495	-28.270296	WT	Cluster4	7.8
32.096844	12.418711	WT	Cluster1	9.4
33.266342	25.1118	WT	Cluster1	7.8
-44.315792	57.577698	WT	Cluster2	10.6
53.19123	13.015329	WT	Cluster1	7.9
8.238699	-8.19798	WT	Cluster3	10.1
32.46689	29.518358	WT	Cluster1	7.7
35.995075	23.418955	WT	Cluster1	6.1
44.109375	7.7039833	WT	Cluster1	10.4
-60.436146	-22.610014	WT	Cluster0	10.6
8.327747	-37.967663	WT	Cluster3	9.3
-40.223164	49.292583	WT	Cluster2	10.6
24.683647	30.453133	WT	Cluster1	7.8
5.5253415	-30.265593	WT	Cluster3	9.5
-41.638344	48.941563	WT	Cluster2	10.6
22.806103	31.317577	WT	Cluster1	7.7
-0.35765472	1.873969	WT	Cluster3	9.5
78.14913	-6.2319317	WT	Cluster4	10.6
9.407039	-44.38117	WT	Cluster3	6.9
9.773805	3.5857615	WT	Cluster3	9.4
-74.151855	9.217959	WT	Cluster0	10.6
6.285615	-45.980774	WT	Cluster3	6.1
8.628379	4.5462866	WT	Cluster3	9.7
-86.703285	3.843372	WT	Cluster0	10.6
-92.07521	-0.39631343	WT	Cluster0	9.9
-72.96838	-10.794979	WT	Cluster0	10.6
-41.125626	57.113907	WT	Cluster2	10.6
60.54229	15.792797	WT	Cluster1	7.8
59.91812	-11.958096	WT	Cluster4	6.7
8.321065	-7.7024813	WT	Cluster3	10.1
56.4114	1.0560895	WT	Cluster1	7.7
-24.627943	-28.314863	WT	Cluster3	7.9
-62.19949	15.577903	WT	Cluster0	10.4
4.5118833	-48.3369	WT	Cluster3	10.6
-43.5394	56.10138	WT	Cluster2	10.6
-12.810957	-51.416805	WT	Cluster3	4.8
-34.821228	49.01385	WT	Cluster2	10.6
0.26540884	-41.60316	WT	Cluster3	10.6
-19.346542	-35.245342	WT	Cluster3	11.5
85.21861	-17.366838	WT	Cluster4	7.6
35.300545	26.04739	WT	Cluster1	7.6
56.373554	-47.080975	WT	Cluster4	7.9
-78.57788	12.749524	WT	Cluster0	10.6
67.987114	-33.892406	WT	Cluster4	10.4
7.628776	-34.423054	WT	Cluster3	9.3
67.0587	-15.756551	WT	Cluster4	7.8
-82.039665	4.4669094	WT	Cluster0	11.3
2.6878412	-28.312914	WT	Cluster3	9.3
-43.180283	14.203569	WT	Cluster0	10.6
-59.770493	-27.82248	WT	Cluster0	10.6
-24.89314	-27.95762	WT	Cluster3	10.6
1.3386263	-46.97215	WT	Cluster3	12.1
-59.179394	-0.2714088	WT	Cluster0	10.6
10.139305	-35.85501	WT	Cluster3	9.3
-83.86434	4.0397544	WT	Cluster0	10.6
-5.0905313	-47.16477	WT	Cluster3	10.4
46.249714	14.895208	WT	Cluster1	7.6
-16.941149	-18.973255	WT	Cluster3	9.5
34.98222	24.498093	WT	Cluster1	7.8
-38.86444	47.769413	WT	Cluster2	10.6
88.06209	-16.532663	WT	Cluster4	7.8
-1.3673817	-34.010662	WT	Cluster3	9.5
81.89675	-10.829478	WT	Cluster4	8.2
28.488108	29.828968	WT	Cluster1	7.6
-78.59586	7.4576387	WT	Cluster0	10.6
-47.679928	14.319147	WT	Cluster0	10.4
-70.76572	7.266949	WT	Cluster0	10.6
4.5068784	-38.61	WT	Cluster3	9.5
31.021729	21.407396	WT	Cluster1	8.2
7.9967375	-14.556369	WT	Cluster3	9.8
-89.69028	-4.804727	WT	Cluster0	10.6
89.08818	-23.28179	WT	Cluster4	7.8
67.68668	-31.571396	WT	Cluster4	11.3
-0.19028391	-42.137867	WT	Cluster3	10.4
7.105926	2.0542617	WT	Cluster3	9.8
41.225517	32.271317	WT	Cluster1	7.6
51.542824	15.998549	WT	Cluster1	7.8
26.202494	30.648512	WT	Cluster1	7.7
8.218946	-27.71489	WT	Cluster3	10.4
-85.84278	-0.041592125	WT	Cluster0	10.4
6.8315477	-37.61422	WT	Cluster3	9.3
62.456844	-11.408552	WT	Cluster4	7.5
89.420395	-16.171476	WT	Cluster4	7.8
26.117758	28.71624	WT	Cluster1	8.2
88.22783	-22.781658	WT	Cluster4	10.6
58.369484	1.5466416	WT	Cluster4	9.1
8.932043	3.6138299	WT	Cluster3	5.5
14.527462	-40.669216	WT	Cluster3	9.3
30.065891	26.472069	WT	Cluster1	7.6
1.8765798	7.772185	WT	Cluster3	15.8
67.85485	-12.991194	WT	Cluster4	7.8
-2.748554	-58.008465	WT	Cluster3	8.1
3.146794	-25.387753	WT	Cluster3	9.3
74.10755	-22.186998	WT	Cluster4	7.6
-13.622889	-33.715885	WT	Cluster3	10.4
81.26307	-17.541601	WT	Cluster4	7.6
63.790436	10.483496	WT	Cluster1	7.8
-14.697568	-29.161732	WT	Cluster3	8.1
5.745549	-2.910965	WT	Cluster3	10.2
48.610035	14.653387	WT	Cluster1	7.8
37.54879	17.081234	WT	Cluster1	7.6
33.39968	24.864767	WT	Cluster1	7.8
43.905228	30.288033	WT	Cluster1	7.7
-1.3440129	-2.879879	WT	Cluster3	9.5
-83.77623	3.1936328	WT	Cluster0	10.6
-41.58969	49.286625	WT	Cluster2	10.4
36.334286	21.878773	WT	Cluster1	7.6
-61.216503	-21.795668	WT	Cluster0	10.6
-56.806164	-25.563448	WT	Cluster0	7.9
7.019919	1.3676904	WT	Cluster3	9.5
4.533822	-45.090775	WT	Cluster3	10.4
-1.5329831	-33.255066	WT	Cluster3	5.3
21.362785	11.233353	WT	Cluster1	16.5
-46.08902	9.889147	WT	Cluster0	10.6
-71.66185	-19.80545	WT	Cluster0	10.4
2.6448696	8.539246	WT	Cluster3	14.5
11.391815	-1.3495786	WT	Cluster3	10.1
4.043475	-39.34454	WT	Cluster3	9.5
0.016912356	-36.82049	WT	Cluster3	9.3
38.821606	16.284382	WT	Cluster1	8.2
80.12839	-11.622051	WT	Cluster4	6.2
-1.9296438	-34.985554	WT	Cluster3	9.3
89.0848	-23.375595	WT	Cluster4	7.6
66.314804	-26.397038	WT	Cluster4	10.6
-4.856486	-9.923895	WT	Cluster3	10.1
-93.39194	-2.5440507	WT	Cluster0	10.4
70.29311	-19.466684	WT	Cluster4	7.2
54.202114	5.9399586	WT	Cluster1	6.1
-16.645603	-32.382793	WT	Cluster3	9.5
4.6035624	1.0994043	WT	Cluster3	10.6
53.927242	14.452449	WT	Cluster1	7.7
-43.608917	56.328724	WT	Cluster2	10.6
61.42679	-9.903817	WT	Cluster4	8.9
57.301888	-1.3755476	WT	Cluster4	10
60.243626	21.532377	WT	Cluster1	7.6
30.49585	23.745115	WT	Cluster1	6.1
77.576416	-19.285788	WT	Cluster4	7.7
87.89518	-17.91828	WT	Cluster4	7.6
23.819756	33.8691	WT	Cluster1	7.7
33.73157	20.606003	WT	Cluster1	8.9
81.570076	-14.319807	WT	Cluster4	7.7
-41.751312	57.795372	WT	Cluster2	10.6
-80.929375	2.401934	WT	Cluster0	8.9
8.740565	-51.006107	WT	Cluster3	9.3
-22.7571	-32.093044	WT	Cluster3	8.1
-6.5044475	-22.251642	WT	Cluster3	7.9
0.5952081	-22.178528	WT	Cluster3	12.1
6.3774457	-11.050917	WT	Cluster3	7.4
9.609416	-11.307021	WT	Cluster3	9.2
-13.031237	-41.687206	WT	Cluster3	6.8
7.0017104	-10.531337	WT	Cluster3	9.4
2.7725034	-40.500366	WT	Cluster3	8.1
42.765835	-73.470955	WT	Cluster3	7.3
34.1344	31.565458	WT	Cluster1	3.6
-93.43694	-20.394022	WT	Cluster0	12.3
-82.392685	-3.2171414	WT	Cluster0	10.4
38.138065	17.070112	WT	Cluster1	7.6
-74.445984	-7.4240484	WT	Cluster0	10.6
6.7660003	2.9112842	WT	Cluster3	9.5
-6.4457955	-27.109413	WT	Cluster3	9.3
-43.038673	1.4915924	WT	Cluster0	10.4
77.17506	-6.2217283	WT	Cluster4	7.9
-73.55905	4.6370234	WT	Cluster0	10.6
-41.559765	50.96318	WT	Cluster2	10.4
2.8142226	-40.777687	WT	Cluster3	12.3
-43.72147	-4.413122	WT	Cluster0	10.4
-79.4166	-3.9789782	WT	Cluster0	10.6
1.7567949	-35.42048	WT	Cluster3	9.3
36.076466	30.660658	WT	Cluster1	7.6
81.411316	-17.39215	WT	Cluster4	10.4
51.32505	15.848199	WT	Cluster1	7.6
36.608475	26.76155	WT	Cluster1	7.8
38.144142	17.163515	WT	Cluster1	7.8
80.00307	-21.163952	WT	Cluster4	10.6
-90.64364	-33.274055	WT	Cluster0	6.1
-6.5719075	-29.292353	WT	Cluster3	9.3
86.35422	-27.272835	WT	Cluster4	2.8
-57.553978	-23.931261	WT	Cluster0	9.9
-1.8723783	-58.996933	WT	Cluster3	8.1
-1.7212777	-24.068554	WT	Cluster3	12.3
31.009457	24.377487	WT	Cluster1	7.9
61.41214	-7.879839	WT	Cluster4	9.9
3.7164738	-24.74541	WT	Cluster3	9.3
10.170727	-4.563922	WT	Cluster3	9.5
78.01086	-21.649553	WT	Cluster4	7.8
60.190624	14.323097	WT	Cluster1	7.9
-85.826965	2.7842302	WT	Cluster0	10.4
2.733297	7.0636497	WT	Cluster3	13.7
-16.648563	-32.388367	WT	Cluster3	9.5
54.32129	-3.9221392	WT	Cluster4	8.9
76.58083	-21.881159	WT	Cluster4	7.9
67.86243	-12.941883	WT	Cluster4	7.8
2.3871515	-3.8421264	WT	Cluster3	9.4
-42.9465	52.18055	WT	Cluster2	10.6
38.423122	-46.931705	WT	Cluster3	10.2
82.24415	-14.267057	WT	Cluster4	7.9
74.79704	-25.360031	WT	Cluster4	7.9
2.0156486	-47.53465	WT	Cluster3	12.3
-65.91466	6.0124006	WT	Cluster0	10.4
89.68616	-17.611214	WT	Cluster4	7.8
48.54844	14.51471	WT	Cluster1	7.8
-42.94608	13.437547	WT	Cluster0	10.4
3.1362917	-27.96667	WT	Cluster3	9.3
-2.7063823	-57.808655	WT	Cluster3	8.1
-1.1909744	-26.476807	WT	Cluster3	11.3
-60.7935	-21.79501	WT	Cluster0	10.6
-57.30706	-22.911667	WT	Cluster0	11.3
-84.51925	-4.274535	WT	Cluster0	10.4
-3.852677	-37.43386	WT	Cluster3	6.9
56.822655	17.487862	WT	Cluster1	7.8
37.30856	31.369484	WT	Cluster1	7.8
58.220257	0.93446004	WT	Cluster4	9.3
77.65423	-14.559935	WT	Cluster4	5.3
33.18943	28.898811	WT	Cluster1	10.4
-64.74632	-20.957134	WT	Cluster0	10.6
8.995485	-28.23538	WT	Cluster3	10.6
6.2867327	-33.461967	WT	Cluster3	9.3
25.378836	32.40747	WT	Cluster1	7.6
77.736534	-26.145058	WT	Cluster4	7.7
-37.242485	52.564606	WT	Cluster2	10.4
-80.38207	-2.0716422	WT	Cluster0	10.4
32.36788	26.475697	WT	Cluster1	6.1
-80.84906	2.3712482	WT	Cluster0	10.6
78.51205	-21.970682	WT	Cluster4	7.8
-72.79506	10.182029	WT	Cluster0	10.4
68.5945	-32.202137	WT	Cluster4	8.6
48.70114	-4.5298204	WT	Cluster1	9.1
-63.795002	0.2974768	WT	Cluster0	10.6
20.50101	12.190116	WT	Cluster1	16.5
47.27047	14.38093	WT	Cluster1	7.8
-5.310856	1.8560282	WT	Cluster3	9.5
-60.359352	-27.001081	WT	Cluster0	10.6
-67.73736	-22.650156	WT	Cluster0	10.4
-64.22943	-25.500648	WT	Cluster0	8.9
1.1302557	-42.33941	WT	Cluster3	5.2
80.005745	-21.06837	WT	Cluster4	7.6
3.5267143	7.71489	WT	Cluster3	14.5
5.7216525	-7.0087037	WT	Cluster3	9.4
6.8772817	-30.115232	WT	Cluster3	9.3
62.74084	11.237621	WT	Cluster1	7.8
-63.164886	-18.5034	WT	Cluster0	10.4
-5.9492416	5.7155104	WT	Cluster3	9.8
53.528065	25.384224	WT	Cluster1	7.8
-83.3559	-2.5851834	WT	Cluster0	10.4
-6.9992914	-40.203213	WT	Cluster3	11.3
-84.29068	-0.081723616	WT	Cluster0	8.6
25.59085	28.654339	WT	Cluster1	7.6
-89.27771	1.0981696	WT	Cluster0	10.4
48.842575	43.688713	WT	Cluster1	9.7
52.78892	25.008444	WT	Cluster1	7.8
61.20923	14.04814	WT	Cluster1	7.9
36.90881	-68.59437	WT	Cluster3	8.9
4.5614076	-40.290287	WT	Cluster3	9.5
10.220408	-47.9074	WT	Cluster3	12.1
61.15927	22.515503	WT	Cluster1	8.6
33.384575	21.810835	WT	Cluster1	7.9
-43.15726	55.278316	WT	Cluster2	10.6
64.23257	-26.212936	WT	Cluster4	10.4
56.810616	-3.9654012	WT	Cluster4	9.3
-44.467342	57.553387	WT	Cluster2	8.9
53.272976	14.717749	WT	Cluster1	7.6
76.335625	-23.91964	WT	Cluster4	7.8
64.70515	-29.424208	WT	Cluster4	10.6
6.3954597	-46.658794	WT	Cluster3	11.3
4.3711815	-38.38513	WT	Cluster3	9.5
3.797934	3.5621114	WT	Cluster3	9.2
-64.75845	-0.28334466	WT	Cluster0	10.6
-42.391323	55.939663	WT	Cluster2	10.4
76.19064	-29.496086	WT	Cluster4	7.6
11.411003	-34.324173	WT	Cluster3	9.5
-8.941921	-18.47104	WT	Cluster3	9.5
75.41812	-10.588668	WT	Cluster4	7.7
-66.40459	-22.370285	WT	Cluster0	10.4
-93.7531	-2.405167	WT	Cluster0	10.4
-2.9200332	-54.00729	WT	Cluster3	12.3
39.30203	-46.867165	WT	Cluster3	9.4
78.71529	-15.79603	WT	Cluster4	5.7
-40.777767	51.94302	WT	Cluster2	10.6
-2.549014	-57.00642	WT	Cluster3	10.6
93.892136	-15.953199	WT	Cluster4	10.6
63.61195	14.20519	WT	Cluster1	7.7
59.041763	11.893373	WT	Cluster1	7.8
75.57373	-28.629126	WT	Cluster4	7.9
86.94624	-16.854027	WT	Cluster4	7.7
-0.4580273	-1.7212179	WT	Cluster3	10.6
-74.42517	-15.702511	WT	Cluster0	10.6
32.242886	25.098442	WT	Cluster1	7.8
89.01165	-16.687843	WT	Cluster4	7.6
-10.31862	-46.731792	WT	Cluster3	10.6
-80.287704	-0.6648761	WT	Cluster0	10.4
1.56578	-33.937065	WT	Cluster3	9.5
89.33636	-12.859932	WT	Cluster4	7.2
58.39834	-0.14737271	WT	Cluster4	10.4
56.810963	-0.7130034	WT	Cluster4	9.9
-21.11855	-24.458221	WT	Cluster3	11.3
52.741894	21.05254	WT	Cluster1	7.6
87.80093	-11.376085	WT	Cluster4	7.2
-74.41028	-11.491699	WT	Cluster0	10.6
-69.47124	11.323293	WT	Cluster0	10.6
-3.8101296	4.7758393	WT	Cluster3	10.1
56.730392	18.816565	WT	Cluster1	5.4
75.15442	-23.402655	WT	Cluster4	7.9
0.90453494	-4.8417144	WT	Cluster3	9.7
87.70792	-15.882878	WT	Cluster4	6.2
82.23404	-15.158468	WT	Cluster4	7.9
-40.53766	50.97137	WT	Cluster2	10.4
-42.070347	51.810627	WT	Cluster2	10.6
5.649127	-28.97159	WT	Cluster3	9.3
93.185684	-19.800777	WT	Cluster4	7.8
-75.49421	-11.838389	WT	Cluster0	10.6
87.51754	-20.106445	WT	Cluster4	7.8
-1.6600828	-27.24366	WT	Cluster3	7.9
3.1764746	-1.7468457	WT	Cluster3	3.8
36.36151	15.623929	WT	Cluster1	2.2
10.162934	-26.972984	WT	Cluster3	10.4
-62.584198	-21.87657	WT	Cluster0	8.9
55.47304	20.789648	WT	Cluster1	7.6
38.224728	29.104471	WT	Cluster1	7.4
11.41354	-36.924088	WT	Cluster3	9.5
53.115665	13.019065	WT	Cluster1	8.2
61.130512	11.826941	WT	Cluster1	7.6
-47.21053	55.517975	WT	Cluster2	10.6
58.29079	0.5399632	WT	Cluster4	10.1
-6.260758	-51.693806	WT	Cluster3	11.3
-72.27252	-16.304577	WT	Cluster0	10.6
57.194687	-52.07279	WT	Cluster4	10.6
33.759464	20.484543	WT	Cluster1	10.6
9.828726	-8.300625	WT	Cluster3	9.3
62.489956	-9.405376	WT	Cluster4	10.3
-94.16419	-7.4733024	WT	Cluster0	11.3
68.79215	-34.38532	WT	Cluster4	9.8
72.47952	-29.600985	WT	Cluster4	7.7
-75.8413	-19.053547	WT	Cluster0	10.6
38.00511	-47.003426	WT	Cluster3	11.5
79.343216	-16.22614	WT	Cluster4	7.6
-87.47089	-4.6694646	WT	Cluster0	10.6
75.09722	-19.869738	WT	Cluster4	7.9
-88.49377	-3.167235	WT	Cluster0	10.6
30.12101	25.051075	WT	Cluster1	5.1
28.606613	25.16262	WT	Cluster1	7.8
-47.21786	55.518276	WT	Cluster2	10.6
35.230835	30.477186	WT	Cluster1	7.6
-62.659473	-24.304264	WT	Cluster0	10.6
24.745125	34.09767	WT	Cluster1	7.8
-8.1936455	-48.64257	WT	Cluster3	4.2
4.9705553	-4.76808	WT	Cluster3	8.6
37.13105	16.5378	WT	Cluster1	7.8
74.27505	-9.484873	WT	Cluster4	7.2
37.265392	30.844059	WT	Cluster1	7.9
-65.9966	7.2397656	WT	Cluster0	10.6
-91.462494	-3.3597052	WT	Cluster0	10.4
56.461193	1.7539173	WT	Cluster1	10.6
-8.767611	1.4820178	WT	Cluster3	9.4
6.7317424	-36.727505	WT	Cluster3	9.3
-70.15622	7.086223	WT	Cluster0	10.4
15.084628	-3.967203	WT	Cluster3	9.5
39.71733	15.612037	WT	Cluster1	7.9
-91.58988	0.91386217	WT	Cluster0	10.6
61.76923	-8.923561	WT	Cluster4	10.3
55.941147	-0.20759054	WT	Cluster1	9.8
-44.367218	58.052895	WT	Cluster2	10.4
51.223587	13.576892	WT	Cluster1	7.6
68.597435	-15.346373	WT	Cluster4	7.8
53.375954	16.907143	WT	Cluster1	7.9
-40.78952	51.976376	WT	Cluster2	10.6
74.10033	-17.36999	WT	Cluster4	7.6
10.081649	1.5423503	WT	Cluster3	9.1
-86.22332	-3.160894	WT	Cluster0	10.6
-3.0322578	-0.77002394	WT	Cluster3	9.7
90.65351	-16.38642	WT	Cluster4	7.6
-11.601112	-41.352173	WT	Cluster3	6.9
9.292742	-2.762516	WT	Cluster3	9.7
-43.100002	50.940865	WT	Cluster2	10.6
-62.97005	0.45147794	WT	Cluster0	10.4
87.26825	-15.365198	WT	Cluster4	5.8
33.750214	23.381996	WT	Cluster1	7.7
-82.70937	-3.0167239	WT	Cluster0	10.4
-84.13544	-1.2431728	WT	Cluster0	8.9
74.91935	-22.779434	WT	Cluster4	7.8
-90.62134	-4.2121897	WT	Cluster0	10.6
48.84172	8.2275915	WT	Cluster1	10.6
-84.71479	-1.5172578	WT	Cluster0	10.6
81.64908	-26.456709	WT	Cluster4	7.8
11.315043	-40.030025	WT	Cluster3	9.5
25.211618	28.426195	WT	Cluster1	7.6
51.96625	14.0847225	WT	Cluster1	7.6
8.70513	-4.4179645	WT	Cluster3	9.4
-19.66172	-35.06649	WT	Cluster3	12.3
-40.74451	49.08893	WT	Cluster2	10.6
-75.25773	-21.624231	WT	Cluster0	12.3
24.230574	35.239174	WT	Cluster1	9.6
-18.038464	-19.314651	WT	Cluster3	9.3
-77.906906	-31.509794	WT	Cluster0	12.3
87.58048	-19.490364	WT	Cluster4	7.8
2.606551	7.432091	WT	Cluster3	13.7
76.19753	-24.619886	WT	Cluster4	7.9
6.139139	-6.0633216	WT	Cluster3	9.4
-47.687763	14.630696	WT	Cluster0	8.6
24.099897	40.678318	WT	Cluster1	10.4
-83.355415	9.1266985	WT	Cluster0	10.4
52.292873	15.727852	WT	Cluster1	7.8
2.749584	-44.561592	WT	Cluster3	10.4
74.12808	-14.617692	WT	Cluster4	10.4
-1.8997378	-22.043333	WT	Cluster3	7.9
-8.048894	-31.086622	WT	Cluster3	9.5
37.978245	27.41561	WT	Cluster1	7.6
56.098526	22.145485	WT	Cluster1	7.8
-73.93872	-17.799397	WT	Cluster0	10.6
54.266907	6.1677012	WT	Cluster1	7.8
1.165021	-23.09858	WT	Cluster3	9.5
29.602846	27.178072	WT	Cluster1	7.8
80.63564	-20.451439	WT	Cluster4	6.2
-97.70431	-26.51343	WT	Cluster0	9.8
88.78072	-13.897267	WT	Cluster4	7.8
-72.07818	-16.530481	WT	Cluster0	10.6
57.627502	16.674294	WT	Cluster1	7.6
-72.069244	-17.596424	WT	Cluster0	10.6
9.852771	-32.82151	WT	Cluster3	9.5
-43.497154	48.116707	WT	Cluster2	10.6
-4.6511574	-46.533955	WT	Cluster3	10.4
48.694008	8.333157	WT	Cluster1	6.7
79.06836	-13.025155	WT	Cluster4	8.2
-2.3349679	-22.106615	WT	Cluster3	10.4
-1.088337	-56.16943	WT	Cluster3	11.5
5.4538217	-29.824495	WT	Cluster3	9.3
-91.3256	-32.471706	WT	Cluster0	9.7
85.61169	-27.542606	WT	Cluster4	7.6
66.36867	-15.440385	WT	Cluster4	5.3
-0.21322976	-13.870772	WT	Cluster3	9.5
-65.26484	-24.9726	WT	Cluster0	10.6
45.957527	5.331028	WT	Cluster1	10.4
-44.155605	12.6316595	WT	Cluster0	10.6
26.60089	32.581818	WT	Cluster1	7.2
11.270557	-39.84922	WT	Cluster3	9.3
76.32537	-24.946833	WT	Cluster4	7.9
-8.624175	5.918149	WT	Cluster3	9.5
6.6596613	-36.48575	WT	Cluster3	9.3
35.82589	28.291239	WT	Cluster1	7.8
-81.26233	-1.1145399	WT	Cluster0	10.4
6.1413846	-5.868997	WT	Cluster3	9.3
-78.85453	2.7871869	WT	Cluster0	10.6
57.9204	-3.391936	WT	Cluster4	10.3
-1.6297406	-0.9401439	WT	Cluster3	9.3
57.637707	-4.2075443	WT	Cluster4	12.8
-1.7081499	-3.411909	WT	Cluster3	10.1
69.84994	-18.286272	WT	Cluster4	7.7
-6.819379	31.725487	WT	Cluster2	10.4
-6.383119	5.8651853	WT	Cluster3	10
92.54173	-21.402357	WT	Cluster4	7.8
1.6670139	6.8063684	WT	Cluster3	13.4
10.4974985	-9.345276	WT	Cluster3	7.7
83.68423	-19.281927	WT	Cluster4	7.7
68.902794	-30.202053	WT	Cluster4	10.6
55.405373	-48.585674	WT	Cluster4	9.8
63.072548	-8.770703	WT	Cluster4	9.2
53.920483	22.932833	WT	Cluster1	6.1
10.76748	-5.1814837	WT	Cluster3	9.5
38.205082	27.915276	WT	Cluster1	7.9
85.056786	-21.150684	WT	Cluster4	7.4
7.4999185	-0.87660843	WT	Cluster3	9.5
5.775619	-38.749516	WT	Cluster3	9.5
-63.233963	-20.067717	WT	Cluster0	10.6
-41.639492	52.201252	WT	Cluster2	10.6
-37.308838	82.16346	WT	Cluster2	8.5
-70.580284	5.94094	WT	Cluster0	10.6
-1.8011609	-3.6121266	WT	Cluster3	9.1
38.244408	26.178686	WT	Cluster1	7.9
-21.582201	-27.069162	WT	Cluster3	11.3
44.466206	4.020603	WT	Cluster1	12.3
63.7185	-26.141665	WT	Cluster4	10.6
-0.55140334	4.3879423	WT	Cluster3	9.4
8.661829	-49.956097	WT	Cluster3	9.5
63.242317	13.011334	WT	Cluster1	7.6
2.453484	-2.9872572	WT	Cluster3	9.7
10.750856	-7.508493	WT	Cluster3	9.9
3.1598103	-34.135296	WT	Cluster3	9.5
-43.94055	54.186016	WT	Cluster2	8.9
83.29319	-12.283132	WT	Cluster4	10.6
31.593977	25.951035	WT	Cluster1	6.1
40.346947	7.8381634	WT	Cluster1	9.3
-65.5293	-21.83074	WT	Cluster0	10.4
-42.12708	48.6355	WT	Cluster2	10.6
-103.07032	-24.591824	WT	Cluster0	11.5
-0.6877729	-40.59926	WT	Cluster3	10.6
90.05056	-17.753492	WT	Cluster4	7.8
80.62479	-13.611886	WT	Cluster4	7.7
-64.55281	-23.096525	WT	Cluster0	10.6
-65.90979	-23.39809	WT	Cluster0	10.6
61.91044	-10.29281	WT	Cluster4	9.1
-61.751225	-2.5102198	WT	Cluster0	10.4
2.129642	2.948431	WT	Cluster3	6
-87.43618	3.4860952	WT	Cluster0	8.9
-1.0869541	-35.506557	WT	Cluster3	9.5
-0.54362434	-3.8049595	WT	Cluster3	9.3
-8.341676	0.75683284	WT	Cluster3	7.6
53.659344	15.282329	WT	Cluster1	7.8
-71.6788	5.218479	WT	Cluster0	10.4
54.47481	4.02516	WT	Cluster1	4.8
-17.803774	-19.25557	WT	Cluster3	9.3
8.591678	2.3942668	WT	Cluster3	9.4
92.79848	-21.116457	WT	Cluster4	7.9
83.368996	-14.980617	WT	Cluster4	7.7
-4.1153727	-26.770552	WT	Cluster3	6.1
56.49012	-0.39055455	WT	Cluster4	9.1
55.770638	-47.395885	WT	Cluster4	11.5
-6.716537	-27.365923	WT	Cluster3	9.5
-35.853676	1.948079	WT	Cluster0	12.3
-67.05641	7.0822077	WT	Cluster0	10.4
81.716934	-13.861458	WT	Cluster4	7.9
0.85587806	1.2029886	WT	Cluster3	9.3
-89.80595	-3.239376	WT	Cluster0	10.6
-92.09144	-3.7100902	WT	Cluster0	10.6
-42.734203	55.80039	WT	Cluster2	10.6
47.160072	16.484215	WT	Cluster1	7.7
88.78058	-13.897256	WT	Cluster4	7.8
-6.222229	-11.57909	WT	Cluster3	5.9
66.89324	-15.190727	WT	Cluster4	7.9
-3.213769	10.10917	WT	Cluster3	10.4
3.9834006	-29.365536	WT	Cluster3	9.3
-6.630636	3.9959035	WT	Cluster3	9.5
62.421185	15.679739	WT	Cluster1	7.7
10.186417	-47.88761	WT	Cluster3	10.4
82.23728	-15.035853	WT	Cluster4	7.6
-73.49209	-11.943049	WT	Cluster0	10.4
7.5663276	-8.729596	WT	Cluster3	10.1
-78.712746	7.576639	WT	Cluster0	10.6
25.62064	27.13974	WT	Cluster1	7.8
-92.77113	-10.865359	3R	Cluster0	12.5
-68.708755	3.660901	3R	Cluster0	12.2
-36.859154	0.23364383	3R	Cluster0	12.5
-70.37636	-18.582249	3R	Cluster0	10.6
-67.560936	-13.443952	3R	Cluster0	12.3
-46.866318	1.2990645	3R	Cluster0	12.5
-78.717606	-20.300568	3R	Cluster0	12.5
-30.689547	10.6115885	3R	Cluster0	12.5
-93.63317	-31.330805	3R	Cluster0	12.3
-37.673218	0.6675923	3R	Cluster0	12.3
-78.442085	-25.067614	3R	Cluster0	12.5
-16.88952	-27.615112	3R	Cluster3	10.5
-2.2047732	-43.342587	3R	Cluster3	10.8
-80.81221	-29.886068	3R	Cluster0	12.5
-94.973274	-10.5785675	3R	Cluster0	12.5
-84.16925	-28.559906	3R	Cluster0	12.5
44.431187	-64.0803	3R	Cluster3	12.3
43.36501	-58.404057	3R	Cluster3	10.8
-6.5750136	-48.130726	3R	Cluster3	12.5
-11.155093	-30.755331	3R	Cluster3	12.5
63.71479	-33.376705	3R	Cluster4	12.3
-83.681595	7.1869454	3R	Cluster0	10.8
-9.374137	-18.665684	3R	Cluster3	10.8
-44.871357	9.241473	3R	Cluster0	12.5
-88.35518	-11.409993	3R	Cluster0	12.3
45.205772	-60.366356	3R	Cluster3	12.3
-40.72328	6.2099533	3R	Cluster0	12.5
-60.396446	6.830183	3R	Cluster0	10.8
36.482	-64.6491	3R	Cluster3	12.3
-78.75682	-20.351917	3R	Cluster0	12.3
33.520958	1.5471623	3R	Cluster1	12.3
-77.201485	-27.22712	3R	Cluster0	12.3
32.23058	2.9289808	3R	Cluster1	10.8
-32.201862	3.4351	3R	Cluster0	12.5
-20.273962	-29.469965	3R	Cluster3	12.3
-92.45799	-21.055197	3R	Cluster0	12.5
-34.628635	5.9550056	3R	Cluster0	11
-8.726478	-42.745262	3R	Cluster3	9.3
-65.93927	-3.9857538	3R	Cluster0	12.3
-100.44131	-8.614205	3R	Cluster0	12.5
43.921944	-71.64022	3R	Cluster3	12.5
43.31382	-60.23924	3R	Cluster3	10.8
-12.235102	-46.414265	3R	Cluster3	12.3
-16.668482	-23.178503	3R	Cluster3	12.3
-95.97672	-30.859573	3R	Cluster0	10.8
44.25552	-72.23474	3R	Cluster3	12.3
-40.51582	4.4018126	3R	Cluster0	12.5
61.57685	-32.504353	3R	Cluster4	12.5
45.251305	-69.58446	3R	Cluster3	12.3
-93.52662	-9.736926	3R	Cluster0	12.3
-73.18743	-34.60191	3R	Cluster0	12.3
-6.838102	-4.3857646	3R	Cluster3	12.2
40.508476	-67.650246	3R	Cluster3	10.8
-12.17435	-33.795998	3R	Cluster3	12.3
-98.356895	-12.990593	3R	Cluster0	12.3
-18.78693	-29.453949	3R	Cluster3	12.3
-19.11787	-30.183004	3R	Cluster3	10.8
39.81497	-52.414997	3R	Cluster3	11.4
-5.6120043	-44.240196	3R	Cluster3	10.8
68.59357	-31.848257	3R	Cluster4	9.3
41.126797	-58.82362	3R	Cluster3	12.5
-61.733887	9.251175	3R	Cluster0	12.3
44.65666	-71.22583	3R	Cluster3	12.5
63.781742	-33.37516	3R	Cluster4	12.3
-98.63834	-13.665959	3R	Cluster0	12.3
43.88755	-64.0077	3R	Cluster3	12.5
-41.457943	11.14533	3R	Cluster0	10.8
-100.51767	-12.230123	3R	Cluster0	12.5
-88.52649	-1.2836301	3R	Cluster0	9.5
46.51113	-60.663826	3R	Cluster3	10.8
2.42992	-49.99027	3R	Cluster3	10.5
-81.723625	-28.744473	3R	Cluster0	12.5
-92.15997	-21.019838	3R	Cluster0	12.5
7.8862343	-51.49285	3R	Cluster3	12.3
3.2520654	-51.130066	3R	Cluster3	12.5
-84.29572	-33.339134	3R	Cluster0	10.5
51.278645	-45.841152	3R	Cluster4	14.1
-62.802605	7.4764524	3R	Cluster0	12.3
68.52012	-30.599983	3R	Cluster4	12.3
-99.51114	-24.48341	3R	Cluster0	12.5
-91.34044	-30.405933	3R	Cluster0	12.3
-8.399594	-51.197594	3R	Cluster3	12.5
-4.7095428	-49.085857	3R	Cluster3	10.5
-92.006996	-9.893041	3R	Cluster0	12.5
-61.750866	9.535512	3R	Cluster0	10.5
-96.56067	-27.348106	3R	Cluster0	12.5
-44.994057	-3.6048248	3R	Cluster0	12.5
-90.671776	-20.806107	3R	Cluster0	12.5
-83.2122	7.8358493	3R	Cluster0	10.8
-75.431786	-27.029102	3R	Cluster0	12.3
-60.669323	-0.8300102	3R	Cluster0	10.4
-81.71035	-28.672691	3R	Cluster0	12.3
-31.020163	14.688087	3R	Cluster0	12.3
-70.47206	-20.939919	3R	Cluster0	8.6
46.803	-71.499	3R	Cluster3	12.3
-64.95033	8.914311	3R	Cluster0	12.5
-46.67963	-4.5899234	3R	Cluster0	12.5
56.05398	-51.07668	3R	Cluster4	12.3
44.764584	-59.931713	3R	Cluster3	12.5
-96.28658	-26.447397	3R	Cluster0	12.3
-9.292567	-45.041428	3R	Cluster3	12.5
45.75591	-63.709244	3R	Cluster3	12.5
41.16449	-71.66375	3R	Cluster3	12.5
56.917034	-52.93777	3R	Cluster4	12.5
-2.1022253	-46.261265	3R	Cluster3	12.3
-93.93348	-11.520332	3R	Cluster0	12.3
-96.6749	-18.220652	3R	Cluster0	12.5
-45.54678	4.862617	3R	Cluster0	10.5
-93.94286	-11.567418	3R	Cluster0	10.8
-6.678278	1.6863054	3R	Cluster3	9.4
-2.236114	-56.583755	3R	Cluster3	10.8
-91.18948	-26.844616	3R	Cluster0	12.5
-83.9285	-32.073734	3R	Cluster0	12.5
40.17195	-71.29303	3R	Cluster3	12.5
7.324078	-41.720596	3R	Cluster3	9.3
-36.60457	8.195785	3R	Cluster0	12.5
-74.82116	-34.855824	3R	Cluster0	11
41.095894	-63.29749	3R	Cluster3	12.5
-42.327316	-4.656371	3R	Cluster0	12.5
-96.318596	-31.272968	3R	Cluster0	12.5
37.06946	-64.62164	3R	Cluster3	12.5
-81.52212	-19.27675	3R	Cluster0	12.3
40.942516	6.7584333	3R	Cluster1	12.3
-63.22678	7.8917265	3R	Cluster0	12.5
-72.048515	-35.838593	3R	Cluster0	12.5
-60.36595	6.6528163	3R	Cluster0	12.5
-80.52084	-20.673784	3R	Cluster0	12.5
-90.84097	-27.769394	3R	Cluster0	12.5
-86.7693	11.551666	3R	Cluster0	12.3
-66.20758	-11.053416	3R	Cluster0	10.5
44.849667	-59.537117	3R	Cluster3	12.5
44.28568	-59.75292	3R	Cluster3	12.5
-39.816933	8.950695	3R	Cluster0	12.3
-68.67625	-28.144749	3R	Cluster0	12.5
55.064766	-19.397415	3R	Cluster4	10.8
32.97818	-0.2740314	3R	Cluster1	12.3
42.954113	7.6973834	3R	Cluster1	11
0.055956393	-44.31207	3R	Cluster3	12.5
90.40099	-11.243147	3R	Cluster4	12.3
-47.309593	-2.3424492	3R	Cluster0	12.5
37.342064	-52.224052	3R	Cluster3	10.1
59.835247	-11.642486	3R	Cluster4	10.7
-69.913315	-22.028553	3R	Cluster0	10.6
-33.401337	6.4673815	3R	Cluster0	12.3
-3.0950115	-40.256104	3R	Cluster3	12.3
40.663795	-58.202843	3R	Cluster3	12.5
-21.96196	-23.566504	3R	Cluster3	11
45.727573	-69.18311	3R	Cluster3	12.5
-96.809135	-24.244373	3R	Cluster0	12.5
-40.354313	13.400376	3R	Cluster0	12.3
-0.55745333	-44.723385	3R	Cluster3	12.3
-94.241745	-11.550873	3R	Cluster0	10.8
-31.817652	6.52665	3R	Cluster0	12.3
-0.6877954	-54.98962	3R	Cluster3	12.5
-62.62667	-24.853863	3R	Cluster0	12.3
56.19511	-52.44023	3R	Cluster4	12.5
-94.972534	-10.477394	3R	Cluster0	12.5
-58.371326	0.35831407	3R	Cluster0	12.5
-65.93872	-5.439588	3R	Cluster0	12.3
-8.304491	-51.585564	3R	Cluster3	12.5
-81.06066	-20.798016	3R	Cluster0	12.5
-59.127754	17.225578	3R	Cluster0	10.5
-73.66214	-25.016132	3R	Cluster0	12.3
-75.58949	-34.84542	3R	Cluster0	12.5
39.299305	-47.9878	3R	Cluster3	11.4
-77.0014	-19.434166	3R	Cluster0	12.3
-87.30153	-14.980278	3R	Cluster0	12.5
33.18383	8.093617	3R	Cluster1	12.5
-81.758606	-11.131765	3R	Cluster0	12.3
-40.033863	-4.1963997	3R	Cluster0	12.3
-68.35967	-29.142168	3R	Cluster0	12.5
-15.433687	-25.233795	3R	Cluster3	10.8
-41.296837	8.151036	3R	Cluster0	12.5
-13.886459	-21.936544	3R	Cluster3	12.5
-92.31654	-10.902112	3R	Cluster0	12.3
53.6049	-19.288324	3R	Cluster4	12.5
-58.018063	-23.493856	3R	Cluster0	11
32.852425	5.4630914	3R	Cluster1	10.5
-29.14578	10.799828	3R	Cluster0	12.5
64.59893	-24.834808	3R	Cluster4	12.2
-57.095173	13.569775	3R	Cluster0	12.5
31.724855	5.162822	3R	Cluster1	12.3
-45.29715	-6.407445	3R	Cluster0	12.3
-36.525238	6.2103114	3R	Cluster0	12.5
-69.72905	-27.599167	3R	Cluster0	12.3
6.633992	-5.315231	3R	Cluster3	9.4
-62.06352	2.3452501	3R	Cluster0	9.3
-35.66104	0.2933588	3R	Cluster0	10.8
-95.79471	-4.0292487	3R	Cluster0	10.6
-8.129944	-26.742508	3R	Cluster3	12.3
-77.94645	-20.194483	3R	Cluster0	12.3
-14.458259	-23.295242	3R	Cluster3	12.5
-70.89686	-34.1792	3R	Cluster0	12.3
-20.189354	-22.191944	3R	Cluster3	12.5
62.0182	-33.168407	3R	Cluster4	12.5
-85.38327	5.9600616	3R	Cluster0	12.3
-5.295907	-49.467247	3R	Cluster3	12.5
-66.14086	14.9142685	3R	Cluster0	12.5
55.622055	-17.695415	3R	Cluster4	10.5
-96.29241	-25.678532	3R	Cluster0	12.5
-92.94632	-31.585802	3R	Cluster0	12.5
-62.772686	7.4141736	3R	Cluster0	12.3
-11.111161	-30.860565	3R	Cluster3	12.5
-12.862291	-33.812172	3R	Cluster3	10.8
-5.709713	-49.533855	3R	Cluster3	12.5
61.735245	-29.9643	3R	Cluster4	12.5
-66.40992	-28.512915	3R	Cluster0	12.5
44.04018	-68.92498	3R	Cluster3	12.5
-71.57167	-32.275803	3R	Cluster0	12.5
-4.466158	-50.933	3R	Cluster3	12.5
-4.7267575	-54.04279	3R	Cluster3	12.5
-42.403725	11.502205	3R	Cluster0	12.3
-91.94832	-13.55326	3R	Cluster0	10.8
-55.764214	12.545851	3R	Cluster0	12.5
-93.93375	-25.976145	3R	Cluster0	12.5
-73.986115	-35.960392	3R	Cluster0	10.8
-42.216675	7.3669243	3R	Cluster0	10.5
-10.580233	-25.605778	3R	Cluster3	12.3
-92.89262	-11.06446	3R	Cluster0	12.5
-89.9608	-23.64608	3R	Cluster0	12.5
-64.74751	2.337365	3R	Cluster0	12.3
41.11528	4.899352	3R	Cluster1	12.3
67.62368	-27.639118	3R	Cluster4	12.5
7.4968867	-25.653814	3R	Cluster3	12.3
-96.32458	-13.438391	3R	Cluster0	12.3
-8.617225	-23.912241	3R	Cluster3	12.3
-1.2670382	-42.76755	3R	Cluster3	12.3
-9.464011	-0.3939364	3R	Cluster3	12.5
39.809845	-68.34121	3R	Cluster3	12.5
-5.4890423	-48.479088	3R	Cluster3	10.5
46.064022	-59.05727	3R	Cluster3	12.3
-97.141754	-28.55161	3R	Cluster0	10.8
-95.16934	-13.139832	3R	Cluster0	12.3
42.95884	-72.58316	3R	Cluster3	12.3
-88.44579	-12.488497	3R	Cluster0	12.3
-36.62106	-0.48909765	3R	Cluster0	12.5
-38.837074	7.7461305	3R	Cluster0	12.3
-71.66778	-31.559855	3R	Cluster0	10.8
-30.01425	5.6113353	3R	Cluster0	12.5
-32.68056	13.664403	3R	Cluster0	10.8
40.010513	-53.132053	3R	Cluster3	8.4
-79.31662	-31.687193	3R	Cluster0	12.3
-55.95459	1.2202779	3R	Cluster0	12.5
-33.198547	3.884896	3R	Cluster0	12.5
-91.683	-13.921562	3R	Cluster0	12.5
13.942647	-0.41750655	3R	Cluster3	8.4
40.246647	-53.934277	3R	Cluster3	11
-9.189394	-26.251976	3R	Cluster3	12.3
58.26964	-19.669508	3R	Cluster4	12.3
-66.81511	-30.242245	3R	Cluster0	12.3
41.99508	-63.216545	3R	Cluster3	12.5
35.018616	4.6063104	3R	Cluster1	12.3
-30.885136	14.778886	3R	Cluster0	12.5
-62.44604	-11.941651	3R	Cluster0	12.3
-95.28224	-23.234116	3R	Cluster0	10.8
-37.618584	4.951955	3R	Cluster0	10.8
-14.747884	-21.428051	3R	Cluster3	10.5
-10.116562	-26.637573	3R	Cluster3	12.3
-4.653603	-42.57011	3R	Cluster3	12.5
-10.77593	-54.136818	3R	Cluster3	12.3
-2.970703	-45.793312	3R	Cluster3	12.3
2.7804701	-48.282898	3R	Cluster3	11
0.7353818	-53.550495	3R	Cluster3	12.3
44.27764	-64.58534	3R	Cluster3	12.3
39.940784	-70.431526	3R	Cluster3	12.5
43.01348	-68.15269	3R	Cluster3	11
-62.487335	-11.93815	3R	Cluster0	12.3
62.22322	-28.021072	3R	Cluster4	12.5
-90.75237	-26.9068	3R	Cluster0	12.5
-10.61691	4.3593655	3R	Cluster3	8.7
58.822834	-56.978065	3R	Cluster4	12.5
-45.0326	1.0044576	3R	Cluster0	12.3
-82.23527	-20.91965	3R	Cluster0	12.3
-41.508835	11.653899	3R	Cluster0	12.5
-5.997143	-11.166509	3R	Cluster3	12.2
-64.66697	-30.48063	3R	Cluster0	12.5
-5.307031	-49.427723	3R	Cluster3	12.3
-17.137148	-30.188063	3R	Cluster3	12.5
-40.20743	9.61713	3R	Cluster0	12.5
-80.55821	-16.990036	3R	Cluster0	12.3
-5.4422445	-40.816906	3R	Cluster3	12.5
-77.94636	-30.874214	3R	Cluster0	12.5
57.62073	-57.669044	3R	Cluster4	11
-67.377464	-26.069508	3R	Cluster0	9.4
-58.256493	1.5653602	3R	Cluster0	12.3
-36.97537	-0.9264968	3R	Cluster0	12.3
-92.403275	-26.13496	3R	Cluster0	12.3
59.25914	-56.300518	3R	Cluster4	12.5
35.022957	4.6650167	3R	Cluster1	12.5
-81.06242	-32.11608	3R	Cluster0	12.5
67.272865	-33.777725	3R	Cluster4	12.3
-42.246574	9.49429	3R	Cluster0	12.5
-41.968826	-4.268671	3R	Cluster0	12.5
-6.514329	-49.52246	3R	Cluster3	12.5
36.594475	-64.62858	3R	Cluster3	12.3
-68.09326	-36.29607	3R	Cluster0	12.3
-44.219147	-1.4420031	3R	Cluster0	12.5
-46.258526	-3.845357	3R	Cluster0	12.5
0.27338687	-51.36534	3R	Cluster3	12.3
68.51357	-31.35531	3R	Cluster4	12.5
-4.173253	-7.631581	3R	Cluster3	9.4
-5.033787	-40.053272	3R	Cluster3	11
-19.711226	-28.903826	3R	Cluster3	12.5
-16.791039	-26.456404	3R	Cluster3	12.3
43.038025	-70.827866	3R	Cluster3	12.5
40.856503	-69.92459	3R	Cluster3	12.3
-99.79578	-13.817561	3R	Cluster0	12.3
-78.396576	-25.013088	3R	Cluster0	12.3
45.909748	-67.45708	3R	Cluster3	12.5
-35.329163	8.971865	3R	Cluster0	12.5
-1.8869766	-45.266403	3R	Cluster3	12.3
-70.841805	-9.966529	3R	Cluster0	12.5
-94.93307	-27.517889	3R	Cluster0	12.3
-2.3748279	-47.34166	3R	Cluster3	12.5
-57.31468	12.70113	3R	Cluster0	12.3
40.234215	-63.780247	3R	Cluster3	12.5
66.61907	-34.445103	3R	Cluster4	12.5
-96.146835	-23.4049	3R	Cluster0	12.5
-70.479034	-13.790048	3R	Cluster0	12.3
-45.746387	-3.2173686	3R	Cluster0	12.5
-93.59719	-33.356415	3R	Cluster0	12.5
-94.35143	-24.971178	3R	Cluster0	12.3
-85.317635	6.008583	3R	Cluster0	12.5
-32.729553	4.0812573	3R	Cluster0	10.8
43.823677	-59.105885	3R	Cluster3	10.8
-87.67568	-22.470366	3R	Cluster0	10.8
-65.08691	14.050032	3R	Cluster0	12.3
-9.763477	-43.843662	3R	Cluster3	10.8
-78.12996	-29.883312	3R	Cluster0	12.5
-87.58189	-10.940568	3R	Cluster0	12.5
-43.179127	7.1888065	3R	Cluster0	12.5
-45.08141	8.945365	3R	Cluster0	12.3
-34.523087	14.426031	3R	Cluster0	12.5
-7.79885	1.4204983	3R	Cluster3	9.7
-89.33087	-15.446025	3R	Cluster0	12.5
-48.19215	-3.2906985	3R	Cluster0	12.3
-100.46146	-23.241926	3R	Cluster0	9.4
-45.02236	-0.908064	3R	Cluster0	12.3
-57.644394	-0.0476905	3R	Cluster0	10.8
69.05293	27.670979	3R	Cluster1	10.8
-19.729338	-24.706656	3R	Cluster3	12.5
-61.438972	0.62364095	3R	Cluster0	9.5
2.636312	-50.083412	3R	Cluster3	12.5
-94.27777	-14.937821	3R	Cluster0	12.3
78.158745	-3.486874	3R	Cluster4	12.5
-46.323376	7.3841925	3R	Cluster0	12.3
-7.9732533	-24.674797	3R	Cluster3	12.5
-38.230698	10.423662	3R	Cluster0	12.5
-81.54144	-31.961191	3R	Cluster0	11
-37.511223	14.406104	3R	Cluster0	10.8
42.843487	-57.10464	3R	Cluster3	12.5
-78.95566	-17.565619	3R	Cluster0	12.3
-0.6832874	-47.11639	3R	Cluster3	10.8
42.713135	-59.804962	3R	Cluster3	10.8
63.667088	-31.740383	3R	Cluster4	12.3
40.001907	-68.28084	3R	Cluster3	10.5
-84.01411	-3.5280893	3R	Cluster0	10.6
43.397064	-62.774582	3R	Cluster3	11
-40.534824	0.6014615	3R	Cluster0	12.3
-48.884003	-1.6103194	3R	Cluster0	12.5
-14.37119	-23.196848	3R	Cluster3	12.5
-39.85575	-7.9339495	3R	Cluster0	12.2
-96.522064	-14.231422	3R	Cluster0	10.8
-6.3929157	-41.074696	3R	Cluster3	12.3
-3.049917	-28.058954	3R	Cluster3	12.5
-60.001923	3.4904525	3R	Cluster0	12.5
-45.929592	6.495963	3R	Cluster0	12.3
-90.95611	-2.3727252	3R	Cluster0	10.4
-30.889622	10.680134	3R	Cluster0	12.3
-22.503393	-25.254211	3R	Cluster3	12.5
-7.965185	-21.647438	3R	Cluster3	12.5
66.95628	-33.509033	3R	Cluster4	12.3
-60.22623	14.09044	3R	Cluster0	12.3
-52.7706	20.376505	3R	Cluster0	12.5
-34.048096	6.195955	3R	Cluster0	10.8
-95.93715	-25.725248	3R	Cluster0	12.5
-7.716869	-55.27074	3R	Cluster3	12.3
45.387146	-64.6705	3R	Cluster3	12.5
-33.661793	0.07954554	3R	Cluster0	12.5
-99.505104	-11.045358	3R	Cluster0	12.5
62.7342	-31.501595	3R	Cluster4	12.5
1.516979	-49.167984	3R	Cluster3	12.5
-15.249301	-27.816164	3R	Cluster3	10.8
-89.723724	-14.190358	3R	Cluster0	12.3
-43.36727	10.493028	3R	Cluster0	12.5
-96.81454	-13.091076	3R	Cluster0	12.5
7.126503	-10.103271	3R	Cluster3	9.6
-81.42721	-22.374462	3R	Cluster0	12.5
-62.029922	-5.641687	3R	Cluster0	12.5
-39.487877	-4.258559	3R	Cluster0	12.3
-100.159485	-25.412785	3R	Cluster0	10.5
64.00767	-31.312475	3R	Cluster4	12.3
-29.43516	6.069219	3R	Cluster0	12.5
-104.08309	-8.981874	3R	Cluster0	12.5
2.8631809	-48.6573	3R	Cluster3	10.8
-31.48278	8.403121	3R	Cluster0	12.3
40.136326	-64.081894	3R	Cluster3	12.5
-89.28875	-15.5330925	3R	Cluster0	12.5
-67.66038	10.497237	3R	Cluster0	12.3
-93.04252	-28.463505	3R	Cluster0	12.5
-64.11588	10.609171	3R	Cluster0	12.5
55.86779	-55.535965	3R	Cluster4	12.3
-94.082375	-7.931766	3R	Cluster0	12.3
-97.27689	-6.2377615	3R	Cluster0	10.8
-96.09007	-32.305553	3R	Cluster0	12.5
-6.168634	-50.93414	3R	Cluster3	12.5
59.394554	-19.892155	3R	Cluster4	12.3
-93.01375	-24.650322	3R	Cluster0	12.3
-82.92533	-29.27479	3R	Cluster0	12.5
-67.371735	-11.046305	3R	Cluster0	12.5
7.885766	-51.496216	3R	Cluster3	12.5
45.681725	-70.3638	3R	Cluster3	12.3
-19.65428	-22.00901	3R	Cluster3	12.5
59.096626	-56.06401	3R	Cluster4	12.3
-86.55139	6.5160027	3R	Cluster0	12.3
46.36864	-70.13217	3R	Cluster3	12.3
-75.47106	-34.89919	3R	Cluster0	12.5
69.518524	-31.79074	3R	Cluster4	12.5
58.885494	-19.030554	3R	Cluster4	12.3
43.692146	-68.013275	3R	Cluster3	12.3
-35.375366	6.5093126	3R	Cluster0	12.3
-40.056904	1.0664985	3R	Cluster0	12.3
38.401745	-67.039375	3R	Cluster3	12.3
-97.12016	-25.676765	3R	Cluster0	12.5
-93.14389	-25.939238	3R	Cluster0	12.5
-41.724236	9.511587	3R	Cluster0	10.5
-65.79461	-29.997408	3R	Cluster0	10.5
-67.88863	11.232933	3R	Cluster0	12.5
-79.70661	-28.249947	3R	Cluster0	12.3
-3.7193484	-48.929718	3R	Cluster3	12.5
-78.06552	-21.00655	3R	Cluster0	12.5
-38.80535	-1.8806959	3R	Cluster0	12.3
-77.37052	-18.43525	3R	Cluster0	12.3
-99.21315	-15.678052	3R	Cluster0	12.5
-55.911335	15.948274	3R	Cluster0	12.5
39.954132	3.277468	3R	Cluster1	10.8
-62.443024	14.749571	3R	Cluster0	11
-35.29348	9.165192	3R	Cluster0	12.3
43.241726	-60.40194	3R	Cluster3	12.5
45.542328	-59.59636	3R	Cluster3	12.5
-40.9398	8.78014	3R	Cluster0	12.3
43.561558	-69.52543	3R	Cluster3	12.3
-61.965572	-5.5780096	3R	Cluster0	12.5
57.756542	-19.770521	3R	Cluster4	12.3
-1.5045035	-53.699608	3R	Cluster3	12.5
-35.5859	5.493181	3R	Cluster0	9.4
32.56577	3.9789767	3R	Cluster1	12.3
-58.59483	0.75359964	3R	Cluster0	10.8
-2.1065686	-50.49034	3R	Cluster3	11
-47.07498	1.3914138	3R	Cluster0	12.3
-16.26061	-25.594316	3R	Cluster3	12.5
44.124092	-71.09706	3R	Cluster3	12.5
-100.732704	-10.68784	3R	Cluster0	12.3
-96.23045	-31.502722	3R	Cluster0	12.3
-10.013586	-23.973396	3R	Cluster3	12.3
-99.1793	-22.287622	3R	Cluster0	12.5
-82.70891	-29.070044	3R	Cluster0	12.3
-36.31902	13.780671	3R	Cluster0	12.5
48.412773	-68.51527	3R	Cluster3	12.3
-68.65389	9.289734	3R	Cluster0	12.3
-64.34243	-28.667421	3R	Cluster0	12.3
-6.749426	-43.484142	3R	Cluster3	12.5
-42.729004	9.697947	3R	Cluster0	12.5
48.420902	-68.5084	3R	Cluster3	10.8
-9.260234	-26.39914	3R	Cluster3	12.3
-16.742193	-26.777706	3R	Cluster3	12.5
-95.79813	-13.076074	3R	Cluster0	12.5
-15.427806	-24.738289	3R	Cluster3	12.5
-99.90732	-28.25141	3R	Cluster0	12.3
-90.807434	-22.884623	3R	Cluster0	12.3
37.18547	-52.24024	3R	Cluster3	12.5
8.343374	-52.48643	3R	Cluster3	12.5
-79.70521	-15.495144	3R	Cluster0	12.3
-89.71675	-18.153652	3R	Cluster0	12.5
-44.759205	3.5487306	3R	Cluster0	12.3
-38.43851	12.762877	3R	Cluster0	11
0.7850127	-54.1842	3R	Cluster3	12.5
-46.733913	4.1597486	3R	Cluster0	12.5
-2.8701553	-53.68565	3R	Cluster3	11
38.69209	-63.476925	3R	Cluster3	12.3
12.290758	-5.029454	3R	Cluster3	9.4
-70.08186	-32.337925	3R	Cluster0	11
44.58968	-58.687878	3R	Cluster3	12.3
-62.719326	13.973731	3R	Cluster0	12.3
-64.143906	10.043679	3R	Cluster0	12.5
-5.7400165	-42.579403	3R	Cluster3	12.5
-92.51512	-30.653095	3R	Cluster0	12.3
-24.454376	-25.218287	3R	Cluster3	12.3
43.96703	-59.06866	3R	Cluster3	12.5
-33.981018	14.011403	3R	Cluster0	12.3
-35.585537	7.4981313	3R	Cluster0	11
-66.58272	15.316636	3R	Cluster0	12.5
-37.57204	-5.074296	3R	Cluster0	10.8
-60.86731	2.6723185	3R	Cluster0	7.7
-92.83043	-30.82997	3R	Cluster0	12.3
43.955765	-62.908146	3R	Cluster3	11
-86.67927	4.418638	3R	Cluster0	12.3
-99.12851	-21.949444	3R	Cluster0	9.3
-42.190987	0.31859428	3R	Cluster0	12.5
8.077145	-26.86224	3R	Cluster3	12.5
-86.67042	5.613786	3R	Cluster0	12.5
63.518482	-31.308466	3R	Cluster4	10.8
-37.101215	-6.9034405	3R	Cluster0	12.3
-96.30595	-7.757725	3R	Cluster0	11
45.98692	-57.240513	3R	Cluster3	9.3
-29.995358	4.5680056	3R	Cluster0	12.3
-89.448746	-20.863611	3R	Cluster0	12.5
-79.05433	-16.73193	3R	Cluster0	12.3
8.382039	-52.678486	3R	Cluster3	12.3
-65.40974	17.030283	3R	Cluster0	12.3
16.760569	-31.539242	3R	Cluster3	12.2
-17.903915	-22.604351	3R	Cluster3	12.3
-67.89392	-10.205651	3R	Cluster0	12.5
-73.657745	-25.016193	3R	Cluster0	12.3
60.187183	-56.52069	3R	Cluster4	12.3
-7.024914	-3.8058379	3R	Cluster3	12.2
62.724174	-30.23846	3R	Cluster4	12.5
-96.348724	-14.002424	3R	Cluster0	12.3
62.55194	-30.2953	3R	Cluster4	12.3
-58.497566	10.149496	3R	Cluster0	12.3
-40.976933	-0.22688837	3R	Cluster0	12.3
-35.58243	8.939168	3R	Cluster0	12.3
-48.26578	-1.8749113	3R	Cluster0	12.3
-64.482185	16.156406	3R	Cluster0	12.3
-19.924778	-23.040247	3R	Cluster3	12.3
41.09567	-70.50588	3R	Cluster3	12.3
-78.717865	-14.123967	3R	Cluster0	12.5
-89.42571	-24.104084	3R	Cluster0	12.5
-19.122406	-29.296741	3R	Cluster3	12.5
-68.26875	-27.563513	3R	Cluster0	12.5
44.8287	-69.74254	3R	Cluster3	12.5
-39.82087	53.445328	3R	Cluster2	12.3
-29.145523	4.6232615	3R	Cluster0	12.3
-9.060898	-18.595661	3R	Cluster3	12.5
-74.58516	-33.16595	3R	Cluster0	12.3
-6.142986	-41.286583	3R	Cluster3	12.5
5.947082	-51.409992	3R	Cluster3	12.3
44.596027	-57.298904	3R	Cluster3	12.3
-47.68089	13.817378	3R	Cluster0	12.3
-96.354515	-8.469776	3R	Cluster0	10.8
-89.48419	-21.253195	3R	Cluster0	12.5
-7.724647	-56.02943	3R	Cluster3	10.8
-84.4263	-33.155018	3R	Cluster0	12.3
-64.01819	8.563019	3R	Cluster0	12.5
-76.43059	-22.219835	3R	Cluster0	10.8
-59.10974	14.517558	3R	Cluster0	10.8
-41.115547	8.47428	3R	Cluster0	12.5
-96.84911	-11.168873	3R	Cluster0	10.8
-4.66226	-44.86716	3R	Cluster3	10.5
-33.165108	5.934959	3R	Cluster0	12.3
-33.149628	15.31056	3R	Cluster0	12.5
-31.997982	6.3505464	3R	Cluster0	12.3
-22.518648	-27.22674	3R	Cluster3	12.3
-101.18468	-14.5043745	3R	Cluster0	12.5
-5.015391	-44.860855	3R	Cluster3	12.5
-66.142624	15.059033	3R	Cluster0	12.5
-92.43556	-28.659035	3R	Cluster0	12.3
57.749516	-4.9617057	3R	Cluster4	7.8
-28.703753	5.977863	3R	Cluster0	12.5
-80.18284	-27.777756	3R	Cluster0	12.3
-38.639416	-6.1114135	3R	Cluster0	12.5
35.680626	0.43689466	3R	Cluster1	12.5
-98.56657	-13.69237	3R	Cluster0	12.5
-60.125507	2.9914532	3R	Cluster0	10.8
-20.892849	-29.824778	3R	Cluster3	12.5
-4.148996	-44.21695	3R	Cluster3	11
-2.2897024	-53.32375	3R	Cluster3	12.5
-85.71123	-29.516222	3R	Cluster0	12.5
56.993267	-17.626244	3R	Cluster4	12.5
-65.85546	9.972922	3R	Cluster0	12.3
-8.433436	-53.75528	3R	Cluster3	12.3
-40.397484	-6.836963	3R	Cluster0	10.8
13.548103	-4.9828424	3R	Cluster3	12.2
-21.246944	-22.791817	3R	Cluster3	12.5
0.75887716	-54.77706	3R	Cluster3	12.5
-67.85992	-10.590633	3R	Cluster0	12.5
-48.265663	-4.2978473	3R	Cluster0	9.4
40.381054	-61.285072	3R	Cluster3	12.3
15.047801	-6.3001585	3R	Cluster3	10.5
-92.07857	-9.188267	3R	Cluster0	12.5
-67.57225	-27.423899	3R	Cluster0	12.3
-41.89239	-2.221266	3R	Cluster0	11
-79.93623	-13.908298	3R	Cluster0	12.5
-72.26287	10.861263	3R	Cluster0	10.8
-85.75737	-27.744572	3R	Cluster0	12.5
-90.070335	-22.691559	3R	Cluster0	12.3
-103.7105	-12.942423	3R	Cluster0	12.5
-48.64276	5.3422227	3R	Cluster0	12.5
-29.597012	7.1121216	3R	Cluster0	12.5
-1.6073679	-43.739624	3R	Cluster3	12.3
-94.33458	-10.0347	3R	Cluster0	12.3
-56.395916	13.784576	3R	Cluster0	12.5
-39.896046	13.012433	3R	Cluster0	11
43.652782	-64.31832	3R	Cluster3	12.3
-71.579666	-36.41402	3R	Cluster0	10.8
-78.22345	-20.43371	3R	Cluster0	12.3
59.765656	-54.400955	3R	Cluster4	12.5
-12.284952	8.802822	3R	Cluster3	9.6
-61.749733	7.0304375	3R	Cluster0	12.3
-2.7117698	-45.146915	3R	Cluster3	12.3
-81.41349	-29.696735	3R	Cluster0	12.5
-77.117645	-23.411854	3R	Cluster0	9.4
-16.893559	-24.637447	3R	Cluster3	12.5
-87.57925	-20.926737	3R	Cluster0	12.5
-69.8067	-22.90423	3R	Cluster0	7.8
-54.241344	14.424169	3R	Cluster0	12.5
-29.851532	9.960954	3R	Cluster0	12.5
-4.8111596	-9.833911	3R	Cluster3	8.4
58.420002	-57.9186	3R	Cluster4	12.3
54.994328	-18.35735	3R	Cluster4	12.3
54.702484	-18.488583	3R	Cluster4	12.3
55.77512	-56.971504	3R	Cluster4	10.8
-14.517938	-20.14074	3R	Cluster3	12.3
63.695847	-31.694082	3R	Cluster4	12.5
32.977398	0.19055083	3R	Cluster1	10.8
44.358067	-60.832203	3R	Cluster3	12.3
-79.26449	-22.15938	3R	Cluster0	12.3
38.31947	-51.478798	3R	Cluster3	12.5
-33.70099	8.185849	3R	Cluster0	12.3
-45.293175	9.052186	3R	Cluster0	12.5
-35.540974	9.959836	3R	Cluster0	12.5
-48.212112	1.9948541	3R	Cluster0	12.3
-77.5212	-10.881179	3R	Cluster0	10.8
-72.99517	-36.79489	3R	Cluster0	12.5
-67.75512	-26.747093	3R	Cluster0	12.5
-2.7578087	-45.12292	3R	Cluster3	12.3
15.245475	-7.849468	3R	Cluster3	10.5
-65.64179	14.902013	3R	Cluster0	12.3
-40.898407	9.050437	3R	Cluster0	12.5
-59.452553	10.127442	3R	Cluster0	12.3
-85.84581	-36.05454	3R	Cluster0	12.3
-2.0098894	-41.383335	3R	Cluster3	12.5
-64.15348	9.121719	3R	Cluster0	12.5
-80.665054	-21.847168	3R	Cluster0	12.3
7.785944	-9.921114	3R	Cluster3	9.4
-15.613896	-24.516016	3R	Cluster3	12.5
-61.420856	3.2065554	3R	Cluster0	9.3
40.49866	-58.0016	3R	Cluster3	12.5
-73.77977	-35.880676	3R	Cluster0	12.3
21.287275	13.368118	3R	Cluster1	12.2
-94.780785	-13.555767	3R	Cluster0	12.5
-37.284325	-1.3931707	3R	Cluster0	12.5
-93.87254	-29.979061	3R	Cluster0	12.5
-35.426163	15.0863905	3R	Cluster0	12.5
32.814102	0.18788901	3R	Cluster1	11
-102.953995	-9.537991	3R	Cluster0	12.3
-92.73162	-21.79719	3R	Cluster0	12.3
-8.463525	-22.82085	3R	Cluster3	11
-4.711116	-54.060352	3R	Cluster3	11
-94.05169	-26.059336	3R	Cluster0	12.5
-8.950261	-50.690796	3R	Cluster3	12.3
-78.5985	12.767732	3R	Cluster0	11
-19.600983	-23.716793	3R	Cluster3	12.3
-100.63593	-12.578524	3R	Cluster0	12.5
67.76109	-27.49327	3R	Cluster4	12.5
-14.615132	-21.07887	3R	Cluster3	10.8
-64.51147	14.384213	3R	Cluster0	12.3
42.48549	-49.385048	3R	Cluster3	12.3
-103.51173	-8.826871	3R	Cluster0	12.5
40.512543	-67.65629	3R	Cluster3	12.3
35.85415	1.9316996	3R	Cluster1	12.5
-7.9821324	-54.351276	3R	Cluster3	12.5
43.75633	7.0931077	3R	Cluster1	12.3
-18.530443	-25.532457	3R	Cluster3	12.5
41.86935	-61.05006	3R	Cluster3	12.3
-37.858276	-6.183531	3R	Cluster0	12.3
-96.30199	-24.893494	3R	Cluster0	12.5
55.57094	-57.16016	3R	Cluster4	12.5
40.172188	-54.006157	3R	Cluster3	11
-61.05553	-3.7763307	3R	Cluster0	12.5
-41.365913	10.818753	3R	Cluster0	12.3
-98.89261	-23.656687	3R	Cluster0	12.3
-35.329567	-3.8850408	3R	Cluster0	10.5
-66.57299	-28.509905	3R	Cluster0	12.5
-58.967117	14.158382	3R	Cluster0	9.4
-38.664253	12.777573	3R	Cluster0	10.8
-5.2749615	-50.26343	3R	Cluster3	12.5
-7.1993527	-3.536947	3R	Cluster3	12.2
-40.71386	4.7835426	3R	Cluster0	12.3
-57.059525	1.7782756	3R	Cluster0	10.8
-32.535305	9.475285	3R	Cluster0	12.5
-46.13215	-9.189982	3R	Cluster0	12.5
-100.5532	-8.470194	3R	Cluster0	12.5
-63.628773	6.9981203	3R	Cluster0	10.5
-87.07907	-15.39287	3R	Cluster0	12.5
53.392387	-19.39836	3R	Cluster4	12.5
-58.37634	7.10955	3R	Cluster0	12.3
-47.776928	-2.783242	3R	Cluster0	12.5
-20.891634	-22.218307	3R	Cluster3	12.5
-66.80547	11.021378	3R	Cluster0	12.5
42.102463	-56.326313	3R	Cluster3	12.5
-77.11773	-19.431868	3R	Cluster0	12.3
-64.78856	8.218412	3R	Cluster0	12.5
-34.329967	12.34349	3R	Cluster0	12.5
-20.282864	-23.231115	3R	Cluster3	12.5
-21.94213	-26.889853	3R	Cluster3	12.5
44.29726	-65.421616	3R	Cluster3	12.3
-57.79985	15.785707	3R	Cluster0	10.8
-97.304115	-11.176598	3R	Cluster0	12.5
41.44171	6.5154986	3R	Cluster1	12.3
-1.9252737	-52.74245	3R	Cluster3	12.3
35.33065	1.3011421	3R	Cluster1	12.5
-10.491098	-46.5004	3R	Cluster3	12.5
35.130768	1.3230871	3R	Cluster1	10.5
-70.84847	-32.562057	3R	Cluster0	12.5
-22.427378	-25.529345	3R	Cluster3	12.5
-74.47744	-32.47374	3R	Cluster0	10.8
-20.685644	-18.169722	3R	Cluster3	12.2
59.64436	-11.230369	3R	Cluster4	8.9
-30.900503	2.4668434	3R	Cluster0	12.5
-11.3307	-46.835873	3R	Cluster3	12.5
-32.11938	9.173996	3R	Cluster0	12.3
-9.793505	-44.40708	3R	Cluster3	12.3
-69.05821	-33.739162	3R	Cluster0	12.3
-16.812702	-22.54364	3R	Cluster3	10.5
43.545494	5.4906583	3R	Cluster1	12.3
-2.4308727	-50.793056	3R	Cluster3	11
-7.068196	-51.072903	3R	Cluster3	12.5
-93.78028	-13.05671	3R	Cluster0	12.5
39.982697	-61.103867	3R	Cluster3	12.5
29.565239	2.8752735	3R	Cluster1	12.3
-61.995518	15.903028	3R	Cluster0	10.8
40.75272	6.9702053	3R	Cluster1	11
-103.153336	-17.829988	3R	Cluster0	10.8
56.49651	-54.19319	3R	Cluster4	12.3
-47.195297	1.4780288	3R	Cluster0	12.3
-4.2976766	10.4552355	3R	Cluster3	9.6
-36.59504	6.2320676	3R	Cluster0	10.8
-37.85265	11.725969	3R	Cluster0	12.3
-78.711494	-13.618847	3R	Cluster0	12.3
12.6478815	-4.2848725	3R	Cluster3	9.6
61.291893	-32.517902	3R	Cluster4	12.3
45.32424	4.2122917	3R	Cluster1	12.5
-16.687647	-22.023727	3R	Cluster3	12.3
-76.112045	-35.76176	3R	Cluster0	12.5
64.3765	-28.608536	3R	Cluster4	12.5
-58.481335	15.248002	3R	Cluster0	12.3
-9.041863	-23.610748	3R	Cluster3	12.3
-78.39854	-19.187504	3R	Cluster0	12.5
-80.0771	-19.303316	3R	Cluster0	12.5
-74.61023	-22.426043	3R	Cluster0	12.3
-20.320923	-28.48534	3R	Cluster3	12.5
12.86084	-2.2428303	3R	Cluster3	10.2
59.564777	-57.476112	3R	Cluster4	12.3
41.08256	-69.78797	3R	Cluster3	10.8
-69.14196	-33.645897	3R	Cluster0	12.3
-13.170784	-51.524784	3R	Cluster3	12.2
-82.12093	-30.730131	3R	Cluster0	12.5
35.782322	-63.474236	3R	Cluster3	12.5
59.039455	-12.694268	3R	Cluster4	12.3
-88.2432	-11.800626	3R	Cluster0	12.5
-82.64463	-27.588758	3R	Cluster0	12.3
-45.51127	3.3814507	3R	Cluster0	12.5
31.972599	5.5152063	3R	Cluster1	12.5
45.559402	5.2162533	3R	Cluster1	12.5
-92.72913	-15.319867	3R	Cluster0	10.8
-59.542336	10.680089	3R	Cluster0	12.3
-9.125179	-51.783875	3R	Cluster3	12.5
-70.50905	-33.286236	3R	Cluster0	12.5
36.10582	2.499608	3R	Cluster1	11
65.05654	-26.14564	3R	Cluster4	12.5
-84.0949	-13.967147	3R	Cluster0	12.3
-99.129745	-11.558091	3R	Cluster0	12.5
-12.394199	-32.244595	3R	Cluster3	12.5
-59.529335	14.246142	3R	Cluster0	12.5
-18.36562	-26.334133	3R	Cluster3	12.5
-80.05636	-22.835072	3R	Cluster0	10.8
-8.87897	-23.704777	3R	Cluster3	12.3
59.486343	-55.80138	3R	Cluster4	12.3
-89.39133	-18.64985	3R	Cluster0	10.8
-8.488646	-44.98713	3R	Cluster3	12.3
-103.80202	-12.9311695	3R	Cluster0	12.3
-24.45432	-25.231485	3R	Cluster3	12.5
-68.93586	-25.982435	3R	Cluster0	12.5
39.64542	-57.66934	3R	Cluster3	12.3
-56.80859	2.1607955	3R	Cluster0	12.3
45.910736	-62.94358	3R	Cluster3	12.3
63.938763	-29.49732	3R	Cluster4	12.3
1.4237814	-50.100643	3R	Cluster3	12.5
60.69745	-31.240381	3R	Cluster4	12.5
-42.712627	5.91965	3R	Cluster0	12.3
56.592525	-18.94309	3R	Cluster4	12.5
44.57915	-63.02681	3R	Cluster3	10.5
-58.81534	0.6199347	3R	Cluster0	12.3
-64.18942	-28.631943	3R	Cluster0	12.3
-84.12461	-27.233337	3R	Cluster0	12.3
-77.71118	-15.003723	3R	Cluster0	12.5
-35.13446	6.0003653	3R	Cluster0	11
-38.24257	-4.0285673	3R	Cluster0	10.8
-70.60704	-28.625414	3R	Cluster0	12.3
-78.372086	-16.811775	3R	Cluster0	12.3
-70.44415	-35.063507	3R	Cluster0	12.5
-93.827934	-27.207207	3R	Cluster0	12.5
-16.312872	-24.923855	3R	Cluster3	12.3
-40.820026	6.757393	3R	Cluster0	12.3
43.17837	-55.476017	3R	Cluster3	12.5
-3.0944378	-46.42254	3R	Cluster3	12.5
-81.46947	-28.956244	3R	Cluster0	12.5
45.142014	-68.50141	3R	Cluster3	12.3
-56.539852	14.830969	3R	Cluster0	12.3
-33.838078	-2.6021466	3R	Cluster0	12.5
-40.624302	-5.605079	3R	Cluster0	12.5
-8.327838	-22.427158	3R	Cluster3	12.5
37.657623	-68.187805	3R	Cluster3	12.5
44.824886	-69.74477	3R	Cluster3	12.3
-43.962227	4.412721	3R	Cluster0	12.5
2.337132	-50.145443	3R	Cluster3	12.5
56.081802	-55.668015	3R	Cluster4	12.3
-61.46895	13.6818285	3R	Cluster0	12.3
61.96283	-28.489025	3R	Cluster4	12.5
-99.029274	-11.775267	3R	Cluster0	12.3
-97.32109	-8.530894	3R	Cluster0	11
57.512154	-56.973827	3R	Cluster4	12.5
-3.6668053	-50.470894	3R	Cluster3	12.5
-6.4796205	-47.982903	3R	Cluster3	12.3
-72.88892	-30.11448	3R	Cluster0	12.3
-30.900633	2.9214513	3R	Cluster0	12.5
-13.742782	-47.183582	3R	Cluster3	10.8
-85.5198	-33.68437	3R	Cluster0	12.3
-88.557434	-21.527214	3R	Cluster0	12.5
-39.33213	-5.7747793	3R	Cluster0	12.5
43.304874	-55.374798	3R	Cluster3	12.5
-64.7463	8.215762	3R	Cluster0	12.3
-96.77476	-11.348951	3R	Cluster0	12.3
-64.23292	3.46468	3R	Cluster0	12.5
-63.853394	1.1990325	3R	Cluster0	12.3
-91.629425	-23.41962	3R	Cluster0	12.3
-19.84195	-23.556536	3R	Cluster3	12.3
-89.05527	5.701428	3R	Cluster0	10.5
-23.685223	-20.465464	3R	Cluster3	12.5
-91.840546	1.1395768	3R	Cluster0	10.6
63.481297	-30.717705	3R	Cluster4	12.5
-68.57771	-26.728981	3R	Cluster0	12.5
-39.11899	-3.8978035	3R	Cluster0	12.3
-59.84461	11.426277	3R	Cluster0	12.5
57.011734	-56.110153	3R	Cluster4	12.3
-94.33149	-7.374715	3R	Cluster0	10.8
42.409374	-67.30113	3R	Cluster3	10.8
-17.408266	-27.800331	3R	Cluster3	12.3
-95.907326	-16.255058	3R	Cluster0	12.5
-101.57579	-14.799612	3R	Cluster0	12.5
-55.139427	14.255021	3R	Cluster0	12.5
-6.8008356	-41.616043	3R	Cluster3	12.5
-33.165268	16.14993	3R	Cluster0	12.5
-21.150656	-23.802279	3R	Cluster3	10.8
-85.85681	-7.982559	3R	Cluster0	10.4
-44.883114	4.4544916	3R	Cluster0	12.5
-33.445126	0.06263919	3R	Cluster0	12.5
-98.648415	-13.875743	3R	Cluster0	12.5
-52.7707	20.39251	3R	Cluster0	12.5
-95.83247	-14.820892	3R	Cluster0	12.5
59.808483	-55.080162	3R	Cluster4	12.3
-94.45336	-26.377842	3R	Cluster0	12.5
43.9206	5.387404	3R	Cluster1	12.5
-32.52318	10.121168	3R	Cluster0	11
-15.069703	-28.30408	3R	Cluster3	10.8
-13.716163	-47.102997	3R	Cluster3	12.5
55.895756	-51.6654	3R	Cluster4	10.8
-33.435894	14.603978	3R	Cluster0	12.5
-86.63304	-8.945539	3R	Cluster0	10.8
-48.763805	5.554303	3R	Cluster0	12.5
41.369762	-59.869877	3R	Cluster3	11
-83.30665	-28.987537	3R	Cluster0	12.5
-3.1847045	-41.214657	3R	Cluster3	12.5
-0.78852594	-45.32129	3R	Cluster3	12.5
-10.476244	-54.322243	3R	Cluster3	12.5
-12.140881	-45.267036	3R	Cluster3	12.5
2.351426	-51.254116	3R	Cluster3	12.5
16.673265	-30.93022	3R	Cluster3	12.2
-45.825195	7.276087	3R	Cluster0	10.8
-88.980255	-11.130164	3R	Cluster0	12.3
34.599617	8.548476	3R	Cluster1	12.5
-86.830475	8.272504	3R	Cluster0	12.5
44.74097	7.099309	3R	Cluster1	12.5
2.6227548	-44.62986	3R	Cluster3	10.8
32.731575	7.301969	3R	Cluster1	12.5
-64.89454	13.476397	3R	Cluster0	10.8
-15.674242	-27.716484	3R	Cluster3	12.5
-90.82887	-20.058495	3R	Cluster0	12.5
-41.098755	-0.18493605	3R	Cluster0	12.3
-64.12149	3.5005355	3R	Cluster0	12.3
44.919872	6.4837112	3R	Cluster1	11
39.63339	-68.5739	3R	Cluster3	12.5
-77.56576	9.039388	3R	Cluster0	10.8
-79.82233	-26.745335	3R	Cluster0	12.5
-99.66751	-24.12501	3R	Cluster0	12.5
-2.676312	-24.229523	3R	Cluster3	10.8
-79.65557	-21.504856	3R	Cluster0	12.5
54.472153	-18.975956	3R	Cluster4	12.3
-82.75016	-30.490843	3R	Cluster0	12.5
43.709003	-68.083565	3R	Cluster3	12.3
-62.262295	11.682703	3R	Cluster0	12.5
-48.51108	-3.605305	3R	Cluster0	10.5
-2.2955499	-46.15568	3R	Cluster3	12.3
56.66604	-52.30045	3R	Cluster4	12.3
-41.43212	9.83331	3R	Cluster0	12.3
-40.7141	-2.6031733	3R	Cluster0	12.3
-39.6683	50.170483	3R	Cluster2	10.6
-30.195976	5.528948	3R	Cluster0	12.5
-76.63301	-22.46962	3R	Cluster0	12.5
42.99065	-72.17977	3R	Cluster3	12.5
-1.0887408	-13.354991	3R	Cluster3	10.6
-66.00398	-26.13327	3R	Cluster0	12.3
-104.65874	-9.092469	3R	Cluster0	12.3
-93.3367	-32.62116	3R	Cluster0	12.3
41.098503	-59.35312	3R	Cluster3	12.5
-67.771935	-29.561398	3R	Cluster0	12.5
32.565983	3.9936326	3R	Cluster1	12.5
-3.4656832	-44.48982	3R	Cluster3	9.3
-40.558857	11.613223	3R	Cluster0	9.3
-44.953594	4.304496	3R	Cluster0	12.5
0.9146263	1.7347319	3R	Cluster3	9.4
-33.727947	-2.6314929	3R	Cluster0	12.5
-60.952873	3.6161315	3R	Cluster0	12.5
32.54396	6.553825	3R	Cluster1	12.5
-84.72973	-32.280655	3R	Cluster0	10.8
-8.735516	-50.85981	3R	Cluster3	10.5
6.7221446	-8.887049	3R	Cluster3	10.2
32.406563	0.6890505	3R	Cluster1	11
-85.21257	-32.37543	3R	Cluster0	12.3
-96.90187	-11.347505	3R	Cluster0	12.5
58.71893	-18.85183	3R	Cluster4	12.5
-38.026394	0.0995121	3R	Cluster0	12.3
-35.7716	-1.2736255	3R	Cluster0	12.3
-36.496273	-2.5420823	3R	Cluster0	12.5
-1.2492567	-42.79083	3R	Cluster3	12.3
35.83971	9.196668	3R	Cluster1	9.7
44.56325	5.658744	3R	Cluster1	12.3
-66.743126	-31.275354	3R	Cluster0	12.5
-99.67888	-24.142658	3R	Cluster0	12.5
-11.989517	-31.838106	3R	Cluster3	12.5
43.033497	-52.921707	3R	Cluster3	12.5
-4.377667	-40.629974	3R	Cluster3	12.5
-99.11935	-11.583645	3R	Cluster0	12.5
-68.05293	-27.911158	3R	Cluster0	12.5
-96.93658	-8.523862	3R	Cluster0	11
-58.6539	-24.335815	3R	Cluster0	12.5
-3.9293358	-24.221443	3R	Cluster3	12.5
-10.098631	-50.92628	3R	Cluster3	12.5
-40.769676	16.64392	3R	Cluster0	9.3
-94.76433	-27.08799	3R	Cluster0	12.5
-65.38428	-26.672003	3R	Cluster0	12.3
-59.59203	7.260993	3R	Cluster0	12.5
-103.04647	-7.820058	3R	Cluster0	12.5
-86.93705	8.3403635	3R	Cluster0	10.8
-34.691322	-0.2247648	3R	Cluster0	10.5
-10.15849	-21.765896	3R	Cluster3	12.5
42.04818	-56.235928	3R	Cluster3	12.5
-66.490005	13.67405	3R	Cluster0	12.3
-36.827908	-0.21736716	3R	Cluster0	12.5
-91.31749	-26.684181	3R	Cluster0	12.5
-1.4250381	-50.179096	3R	Cluster3	9.3
32.18163	11.740801	3R	Cluster1	9.3
-66.68276	-29.569698	3R	Cluster0	12.3
-98.06074	-15.172056	3R	Cluster0	12.5
-87.51414	-14.746425	3R	Cluster0	12.3
-76.10995	-27.373056	3R	Cluster0	12.3
-3.5921745	-50.43154	3R	Cluster3	12.3
-80.01025	-19.822222	3R	Cluster0	12.5
-60.289474	-2.872828	3R	Cluster0	12.3
-66.5265	-27.364891	3R	Cluster0	12.5
-92.184135	-11.9297	3R	Cluster0	12.3
-40.3098	-6.645648	3R	Cluster0	12.5
-59.350754	12.3304615	3R	Cluster0	12.3
-103.164314	-17.930803	3R	Cluster0	12.5
-72.43861	-34.773098	3R	Cluster0	12.3
-10.421654	-50.51562	3R	Cluster3	12.3
-82.45087	-26.550123	3R	Cluster0	12.3
-83.538185	-34.16358	3R	Cluster0	7.3
56.747494	-56.25532	3R	Cluster4	12.5
-5.7364182	-40.97976	3R	Cluster3	12.3
-34.25649	13.815988	3R	Cluster0	10.5
42.264473	-50.257828	3R	Cluster3	12.3
-1.1985437	-53.053078	3R	Cluster3	12.5
63.097343	-32.769577	3R	Cluster4	11
-45.23489	0.10662032	3R	Cluster0	12.5
-9.619228	-52.2168	3R	Cluster3	10.8
59.43498	-57.38527	3R	Cluster4	12.3
-9.878188	-22.97646	3R	Cluster3	12.3
-31.938765	11.673324	3R	Cluster0	12.5
-33.772133	8.126068	3R	Cluster0	12.3
41.11633	-68.41684	3R	Cluster3	11
-84.535484	-14.03996	3R	Cluster0	12.3
-94.279686	-24.788567	3R	Cluster0	12.5
-97.22184	-9.665142	3R	Cluster0	9.3
-78.84844	-14.624996	3R	Cluster0	12.5
-34.445324	10.305372	3R	Cluster0	12.5
43.865166	-67.18913	3R	Cluster3	12.3
-62.992565	9.000336	3R	Cluster0	10.8
46.056614	-64.624016	3R	Cluster3	12.5
-3.809224	10.291638	3R	Cluster3	9.1
-84.647575	-30.045504	3R	Cluster0	12.3
-37.140175	1.5496291	3R	Cluster0	11
-74.138596	-22.647932	3R	Cluster0	10.8
32.653744	3.6392925	3R	Cluster1	10.8
41.397404	4.660398	3R	Cluster1	10.5
-85.85091	-36.04956	3R	Cluster0	12.5
-69.176384	-27.51799	3R	Cluster0	12.5
-99.79653	-28.162247	3R	Cluster0	12.5
[truncated: 1,001 more rows]
