# Supplementary material for: Quantitative prediction of variant effects on alternative splicing in MAPT using endogenous pre-messenger RNA structure probing
Source: eLife. 2022 Jun 13;11:e73888. doi: 10.7554/eLife.73888 (PMC9236610; doi:10.7554/eLife.73888)
Supplement: Figure 4—source data 1. — Each row contains the mutation ID (Supplementary file 2), the mutation type, the enhancer relative strength, the silencer relative strength, and the splice site relative strength for the mutation. [file elife-73888-fig4-data1.txt]

MutID	Label	Enhancer	Silencer	SS
Mut1	NonSynonymous	5.540666667	-1.562	0
Mut2	NonSynonymous	7.917666667	-1.642	0
Mut3	NonSynonymous	-0.34925	-1.696	0
Mut4	Synonymous	0.953	-3.139	0
Mut5	NonSynonymous	0.18075	-1.5635	0
Mut6	NonSynonymous	-0.4118	2.416333333	0
Mut7	Synonymous	3.7335	0.8705	0
Mut8	NonSynonymous	-1.502833333	-3.231333333	0
Mut9	Synonymous	0.461625	-0.535	0
Mut10	NonSynonymous	-1.54875	0	0
Mut11	NonSynonymous	-0.129	2.558666667	0
Mut12	NonSynonymous	1.24325	-1.181	0
Mut13	Synonymous	0.336333333	-2.941666667	0
Mut14	Synonymous	2.01575	-1.819333333	0
Mut15	Synonymous	0	2.638	0
Mut16	NonSynonymous	0	0	0.84
Mut17	NonSynonymous	0	0	0.39
Mut18	Synonymous	0	0	1.24
Mut19	Intronic	0	0	1.5
Mut20	Intronic	0	0	-3.82
Mut21	Intronic	2.6955	1.1905	0
Mut22	Intronic	2.978	-2.729	0
Mut23	Intronic	0	0.58075	0
Mut24	Intronic	0.857	-1.4242	0
Mut25	Intronic	0	-4.9435	0
Mut26	Intronic	0	-1.535333333	0
Mut27	Intronic	0	-1.3125	0
Mut28	Intronic	0	0.217	0
Mut29	Intronic	0	-4.139	0
Mut30	Intronic	0	-1.2145	0
Mut31	Intronic	0	0.792	0
Mut32	Intronic	-2.582	2.528	0
Mut33	Intronic	1.7776	0	0
Mut34	Double	3.7335	1.6625	0
Mut35	Double	0	4.806	0
Mut36	Double	0	0.716	0.84
Mut37	Double	0	1.291	0.84
Mut38	Double	4.756	-1.161	1.5
Mut39	Double	3.899	0.579666667	1.5
Mut40	Double	0.857	-1.30325	0
Mut41	Double	0	-3.296666667	0
Mut42	Double	0	-0.359333333	0
Mut43	Double	0	-1.160333333	0
Mut44	Double	0	-0.115666667	0
Mut45	Double	0	-0.12625	0
Mut46	Double	0	0.44175	0
Mut47	Double	0	1.5412	0
