# Supplementary material for: Quantitative prediction of variant effects on alternative splicing in MAPT using endogenous pre-messenger RNA structure probing
Source: eLife. 2022 Jun 13;11:e73888. doi: 10.7554/eLife.73888 (PMC9236610; doi:10.7554/eLife.73888)
Supplement: Figure 5—source data 1. — Each row contains the mutation ID (Supplementary file 2), the normalized splice strength, normalized silencer strength, normalized enhancer strength, normalized mean ΔG‡ of unfolding, and experimental percent spliced in (PSI) of the mutation. [file elife-73888-fig5-data1.txt]

MutID	SS	Enhancer	Silencer	strucMean	PSI
WT	0	0	0	0	0.56
Mut1	0	1	0.477121388	-0.137189972	0.8
Mut2	0	1	0.501557823	-0.003265083	0.6
Mut4	0	-0.078376589	0.518052416	0.064612489	0.85
Mut5	0	0.213866541	0.958824608	0.174619799	0.89
Mut6	0	0.04056283	0.477579571	0.04746233	1
Mut7	0	-0.092413685	-0.738082147	-0.377642429	0.7
Mut9	0	0.837849665	-0.265898955	0.154215855	0.93
Mut11	0	-0.251561734	0.987028326	-0.110515714	0.88
Mut12	0	0.103595112	0.163418657	0.02661777	0.94
Mut13	0	-0.251561734	0	-0.133450379	0.85
Mut60	0	0.279002704	0.360742868	0.001751169	0.5
Mut14	0	-0.028949406	-0.778280082	-0.125609661	0.42
Mut61	0	0.075477908	0.898548069	-0.074678886	0.5
Mut15	0	0.452362518	0.555725253	0.029961937	0.46
Mut17	0	0	-0.778280082	-0.384127404	0
Mut18	0.596167495	0	0	0.381952	1
Mut19	0.276792051	0	0	0.03661638	0.73
Mut20	0.880056778	0	0	0.381952	0.99
Mut21	1	0	0	0.381952	1
Mut22	-1	0	0	-1	0.42
Mut23	0	0.604907934	-0.363644694	0.012676204	0.5
Mut24	0	0.668304889	0.83358788	-0.045620778	0.47
Mut25	0	0	-0.177393243	0.210321051	0.96
Mut26	0	0.192322797	0.435029629	0.293145698	0.99
Mut27	0	0	1	-0.136342633	0.98
Mut28	0	0	0.46897591	0.239751989	0.99
Mut29	0	0	0.400910257	0.207473989	1
Mut30	0	0	-0.066283829	0.137382036	1
Mut33	0	0	1	-0.730531237	0.08
Mut34	0	0	0.370975625	-0.379269322	0.02
Mut35	0	0	-0.241920704	-0.293959145	0.01
Mut38	0	-0.251561734	-0.772191337	-0.912155712	0.1
Mut63	0	0.398918325	0	0.175839968	0.5
Mut39	0	0.837849665	-0.507819659	-0.389053273	0.01
Mut41	0	0	-0.778280082	-0.455665484	0
Mut42	0.596167495	0	-0.218706091	0.124310407	0.95
Mut44	0.596167495	0	-0.394342965	0.192730276	1
Mut46	1	1	0.354633759	0.157978044	0.95
Mut47	1	0.874990182	-0.177062333	-0.290818338	1
Mut49	0	0.192322797	0.398084794	-0.26996248	0.98
Mut50	0	0	1	-0.464884541	0.99
Mut52	0	0	0.109760319	-0.276244093	0.95
Mut53	0	0	0.354430122	-0.418732764	0.98
Mut55	0	0	0.035331012	-1	0.03
Mut57	0	0	0.038563749	-0.455484718	0.08
Mut58	0	0	-0.134934938	-1	0.01
Mut59	0	0	-0.470767915	-0.441520557	0
