# Supplementary material for: Quantitative prediction of variant effects on alternative splicing in MAPT using endogenous pre-messenger RNA structure probing
Source: eLife. 2022 Jun 13;11:e73888. doi: 10.7554/eLife.73888 (PMC9236610; doi:10.7554/eLife.73888)
Supplement: Figure 6—source data 1. — Each row contains mutation ID (Supplementary file 6), the relative position of the mutation with respect to the exon 10 – intron 10 junction, mutation type, mutated base, wildtype (WT) base, and predicted percent spliced in (PSI) using combined interactive model. [file elife-73888-fig6-data1.txt]

MutID	Pos1	Label	MUTbase	WTbase	PredictedPSI
ID130	-50	NonSynonymous	A	C	0.70538853
ID131	-50	NonSynonymous	U	C	0.903056515
ID132	-50	NonSynonymous	G	C	0.98639499
ID133	-49	Synonymous	A	C	0.182393437
ID134	-49	Synonymous	U	C	0.389437976
ID135	-49	Synonymous	G	C	0.211513498
ID136	-48	NonSynonymous	U	A	0.973628653
ID137	-48	NonSynonymous	G	A	0.9919657
ID138	-48	NonSynonymous	C	A	0.756346617
ID139	-47	NonSynonymous	U	A	0.940447287
ID140	-47	NonSynonymous	G	A	0.978313558
ID141	-47	NonSynonymous	C	A	0.677272373
ID142	-46	Synonymous	A	G	0.727931728
ID143	-46	NonSynonymous	U	G	0.990699363
ID144	-46	NonSynonymous	C	G	0.970004449
ID145	-45	NonSynonymous	A	U	0.971102147
ID146	-45	NonSynonymous	G	U	0.991699934
ID147	-45	NonSynonymous	C	U	0.400980399
ID148	-44	NonSynonymous	A	G	0.556069955
ID149	-44	NonSynonymous	U	G	0.868476842
ID150	-44	NonSynonymous	C	G	0.947044279
ID151	-43	NonSynonymous	A	U	0.96014775
ID152	-43	NonSynonymous	G	U	0.990139665
ID153	-43	Synonymous	C	U	1.71E-06
ID154	-42	NonSynonymous	A	G	0.968521577
ID155	-42	NonSynonymous	U	G	0.949919805
ID156	-42	NonSynonymous	C	G	0.457861368
ID157	-41	NonSynonymous	A	G	0.827596526
ID158	-41	NonSynonymous	U	G	0.682910556
ID159	-41	NonSynonymous	C	G	0.574339146
ID160	-40	Synonymous	A	C	0.717975796
ID161	-40	Synonymous	U	C	0.719700885
ID162	-40	Synonymous	G	C	0.744073752
ID163	-39	NonSynonymous	A	U	0.603585124
ID164	-39	NonSynonymous	G	U	0.712300695
ID165	-39	NonSynonymous	C	U	0.996505036
ID166	-38	NonSynonymous	A	C	0.920815922
ID167	-38	NonSynonymous	U	C	0.901755083
ID168	-38	NonSynonymous	G	C	0.924237495
ID169	-37	Synonymous	U	A	0.79298942
ID170	-37	Synonymous	G	A	0.867799364
ID171	-37	Synonymous	C	A	0.291416014
ID172	-36	NonSynonymous	U	A	0.549634912
ID173	-36	NonSynonymous	G	A	0.711914608
ID174	-36	NonSynonymous	C	A	0.596915698
ID175	-35	NonSynonymous	U	A	0.699808072
ID176	-35	NonSynonymous	G	A	0.451860198
ID177	-35	NonSynonymous	C	A	0.6604303
ID178	-34	Synonymous	A	G	0.753007302
ID179	-34	NonSynonymous	U	G	0.787240266
ID180	-34	NonSynonymous	C	G	0.669297086
ID181	-33	NonSynonymous	A	G	0.985282574
ID182	-33	NonSynonymous	U	G	0.214713737
ID183	-33	NonSynonymous	C	G	0.412301146
ID184	-32	NonSynonymous	U	A	0.612104899
ID185	-32	NonSynonymous	G	A	0.928043076
ID186	-32	NonSynonymous	C	A	0.216836252
ID187	-31	NonSynonymous	A	U	0.582166116
ID188	-31	NonSynonymous	G	U	0.866749015
ID189	-31	Synonymous	C	U	0.03301671
ID190	-30	NonSynonymous	U	A	0.950220364
ID191	-30	NonSynonymous	G	A	0.955816536
ID192	-30	NonSynonymous	C	A	0.774525001
ID193	-29	NonSynonymous	U	A	0.884301476
ID194	-29	NonSynonymous	G	A	0.745900007
ID195	-29	NonSynonymous	C	A	0.886644142
ID196	-28	NonSynonymous	A	U	0.819510107
ID197	-28	NonSynonymous	G	U	0.813959969
ID198	-28	Synonymous	C	U	0.710689267
ID199	-27	NonSynonymous	U	A	0.925635613
ID200	-27	NonSynonymous	G	A	0.812215102
ID201	-27	NonSynonymous	C	A	0.811437461
ID202	-26	NonSynonymous	A	U	0.789999012
ID203	-26	NonSynonymous	G	U	0.797723307
ID204	-26	NonSynonymous	C	U	0.829823206
ID205	-25	Synonymous	A	C	0.127909731
ID206	-25	Synonymous	U	C	0.55084634
ID207	-25	NonSynonymous	G	C	0.812900083
ID208	-24	NonSynonymous	U	A	0.743279796
ID209	-24	NonSynonymous	G	A	0.821582375
ID210	-24	NonSynonymous	C	A	0.796152413
ID211	-23	NonSynonymous	U	A	0.8407506
ID212	-23	NonSynonymous	G	A	0.776269105
ID213	-23	NonSynonymous	C	A	0.768148818
ID214	-22	NonSynonymous	U	A	0.919803015
ID215	-22	Synonymous	G	A	0.357908989
ID216	-22	NonSynonymous	C	A	0.783539737
ID217	-21	NonSynonymous	A	C	0.720509226
ID218	-21	NonSynonymous	U	C	0.683647097
ID219	-21	NonSynonymous	G	C	0.717267968
ID220	-20	NonSynonymous	U	A	0.655933143
ID221	-20	NonSynonymous	G	A	0.566579182
ID222	-20	NonSynonymous	C	A	0.694170972
ID223	-19	NonSynonymous	A	C	0.996359961
ID224	-19	Synonymous	U	C	0.601509408
ID225	-19	NonSynonymous	G	C	0.827935731
ID226	-18	NonSynonymous	A	G	0.75635308
ID227	-18	NonSynonymous	U	G	0.432587143
ID228	-18	NonSynonymous	C	G	0.952918286
ID229	-17	NonSynonymous	A	U	0.957531645
ID230	-17	NonSynonymous	G	U	0.94136525
ID231	-17	NonSynonymous	C	U	0.47564588
ID232	-16	Synonymous	A	C	0.008249714
ID233	-16	Synonymous	U	C	0.708222191
ID234	-16	Synonymous	G	C	0.637836679
ID235	-15	NonSynonymous	A	C	0.804036802
ID236	-15	NonSynonymous	U	C	0.974642391
ID237	-15	NonSynonymous	G	C	0.827501257
ID238	-14	NonSynonymous	A	C	0.998519822
ID239	-14	NonSynonymous	U	C	0.581905463
ID240	-14	NonSynonymous	G	C	0.825918822
ID241	-13	Synonymous	A	G	0.62655844
ID242	-13	Synonymous	U	G	0.913393236
ID243	-13	Synonymous	C	G	0.675501555
ID244	-12	NonSynonymous	A	G	0.480971684
ID245	-12	NonSynonymous	U	G	0.652596347
ID246	-12	NonSynonymous	C	G	0.84905673
ID247	-11	NonSynonymous	A	G	0.759828593
ID248	-11	NonSynonymous	U	G	0.907353439
ID249	-11	NonSynonymous	C	G	0.76948689
ID250	-10	Synonymous	U	A	0.268722664
ID251	-10	Synonymous	G	A	0.43010364
ID252	-10	Synonymous	C	A	0.514657218
ID253	-9	NonSynonymous	A	G	0.74213272
ID254	-9	NonSynonymous	U	G	0.921154049
ID255	-9	NonSynonymous	C	G	0.965255202
ID256	-8	NonSynonymous	A	G	0.613638962
ID257	-8	NonSynonymous	U	G	0.983737999
ID258	-8	NonSynonymous	C	G	0.948619961
ID259	-7	Synonymous	A	C	0.159747285
ID260	-7	Synonymous	U	C	0.16896665
ID261	-7	Synonymous	G	C	0.003199557
ID262	-6	NonSynonymous	A	G	0.990749333
ID263	-6	NonSynonymous	U	G	0.973823438
ID264	-6	NonSynonymous	C	G	0.791596654
ID265	-5	NonSynonymous	A	G	0.660398567
ID266	-5	NonSynonymous	U	G	0.995488873
ID267	-5	NonSynonymous	C	G	0.999819033
ID268	-4	Synonymous	A	C	0.014957376
ID269	-4	Synonymous	U	C	0.479862319
ID270	-4	Synonymous	G	C	0.112165661
ID271	-3	NonSynonymous	U	A	0.955413307
ID272	-3	NonSynonymous	G	A	0.84068248
ID273	-3	NonSynonymous	C	A	0.670301756
ID274	-2	NonSynonymous	A	G	0.933054509
ID275	-2	NonSynonymous	U	G	0.720269288
ID276	-2	NonSynonymous	C	G	0.397269227
ID277	-1	NonSynonymous	A	U	0.871885809
ID278	-1	NonSynonymous	G	U	0.39166033
ID279	-1	Synonymous	C	U	0.837229612
ID280	1	Intronic	A	G	0.808315077
ID281	1	Intronic	U	G	0.944802561
ID282	1	Intronic	C	G	0.9880208
ID283	2	Intronic	A	U	0.79961891
ID284	2	Intronic	G	U	0.031600082
ID285	2	Intronic	C	U	0.748386515
ID286	3	Intronic	A	G	0.966234908
ID287	3	Intronic	U	G	0.242274077
ID288	3	Intronic	C	G	0.263223197
ID289	4	Intronic	U	A	0.337550279
ID290	4	Intronic	G	A	0.251234835
ID291	4	Intronic	C	A	0.597387005
ID292	5	Intronic	A	G	0.09714591
ID293	5	Intronic	U	G	0.073811218
ID294	5	Intronic	C	G	0.311807443
ID295	6	Intronic	A	U	0.32142052
ID296	6	Intronic	G	U	0.380887134
ID297	6	Intronic	C	U	0.618143859
ID298	7	Intronic	U	A	0.628363663
ID299	7	Intronic	G	A	0.734955113
ID300	7	Intronic	C	A	0.755248379
ID301	8	Intronic	A	C	0.501586869
ID302	8	Intronic	U	C	0.397081733
ID303	8	Intronic	G	C	0.440576179
ID304	9	Intronic	A	C	0.658267521
ID305	9	Intronic	U	C	0.627320335
ID306	9	Intronic	G	C	0.723657483
ID307	10	Intronic	A	U	0.825510203
ID308	10	Intronic	G	U	0.636574172
ID309	10	Intronic	C	U	0.62811704
ID310	11	Intronic	A	U	0.821327691
ID311	11	Intronic	G	U	0.840466075
ID312	11	Intronic	C	U	0.620222073
ID313	12	Intronic	A	C	0.944566528
ID314	12	Intronic	U	C	0.905564664
ID315	12	Intronic	G	C	0.977467391
ID316	13	Intronic	U	A	0.856759237
ID317	13	Intronic	G	A	0.919247878
ID318	13	Intronic	C	A	0.986507391
ID319	14	Intronic	A	C	0.749606715
ID320	14	Intronic	U	C	0.923201313
ID321	14	Intronic	G	C	0.764364258
ID322	15	Intronic	U	A	0.839618052
ID323	15	Intronic	G	A	0.811483454
ID324	15	Intronic	C	A	0.965490233
ID325	16	Intronic	A	C	0.788246747
ID326	16	Intronic	U	C	0.856325175
ID327	16	Intronic	G	C	0.787150586
ID328	17	Intronic	A	G	0.445271818
ID329	17	Intronic	U	G	0.437813727
ID330	17	Intronic	C	G	0.596468921
ID331	18	Intronic	A	U	0.276257932
ID332	18	Intronic	G	U	0.851037337
ID333	18	Intronic	C	U	0.64563183
ID334	19	Intronic	A	C	0.683529416
ID335	19	Intronic	U	C	0.726365604
ID336	19	Intronic	G	C	0.286771885
ID337	20	Intronic	A	C	0.520067946
ID338	20	Intronic	U	C	0.914152443
ID339	20	Intronic	G	C	0.303170777
ID340	21	Intronic	A	C	0.620796524
ID341	21	Intronic	U	C	0.546637913
ID342	21	Intronic	G	C	0.318580195
ID343	22	Intronic	U	A	0.416292579
ID344	22	Intronic	G	A	0.338884974
ID345	22	Intronic	C	A	0.45508687
ID346	23	Intronic	A	U	0.884476771
ID347	23	Intronic	G	U	0.863158569
ID348	23	Intronic	C	U	0.752358423
ID349	24	Intronic	A	G	0.521461309
ID350	24	Intronic	U	G	0.270499152
ID351	24	Intronic	C	G	0.433306273
ID352	25	Intronic	A	C	0.462939644
ID353	25	Intronic	U	C	0.674773313
ID354	25	Intronic	G	C	0.10583385
ID355	26	Intronic	A	G	0.379811611
ID356	26	Intronic	U	G	0.581641393
ID357	26	Intronic	C	G	0.511932831
ID358	27	Intronic	A	C	0.204338835
ID359	27	Intronic	U	C	0.066028495
ID360	27	Intronic	G	C	0.398799213
ID361	28	Intronic	A	C	0.43713274
ID362	28	Intronic	U	C	0.326027901
ID363	28	Intronic	G	C	0.189052251
ID364	29	Intronic	A	G	0.597558603
ID365	29	Intronic	U	G	0.308021179
ID366	29	Intronic	C	G	0.093861106
ID367	30	Intronic	A	U	0.877789503
ID368	30	Intronic	G	U	0.100550131
ID369	30	Intronic	C	U	0.010246778
ID370	31	Intronic	A	G	0.342009962
ID371	31	Intronic	U	G	0.456789712
ID372	31	Intronic	C	G	0.03793003
ID373	32	Intronic	A	C	0.327307557
ID374	32	Intronic	U	C	0.253465027
ID375	32	Intronic	G	C	0.226324429
ID376	33	Intronic	A	U	0.621080015
ID377	33	Intronic	G	U	0.774951412
ID378	33	Intronic	C	U	0.292343059
ID379	34	Intronic	A	G	0.592768782
ID380	34	Intronic	U	G	0.503558262
ID381	34	Intronic	C	G	0.805226334
ID382	35	Intronic	A	U	0.545747239
ID383	35	Intronic	G	U	0.108011925
ID384	35	Intronic	C	U	0.407869504
ID385	36	Intronic	A	G	0.867027692
ID386	36	Intronic	U	G	0.871048953
ID387	36	Intronic	C	G	0.892072157
ID388	37	Intronic	A	G	0.819233807
ID389	37	Intronic	U	G	0.527227254
ID390	37	Intronic	C	G	0.951964584
ID391	38	Intronic	A	C	0.319356472
ID392	38	Intronic	U	C	0.585019379
ID393	38	Intronic	G	C	0.628558027
ID394	39	Intronic	A	U	0.455476481
ID395	39	Intronic	G	U	0.12828714
ID396	39	Intronic	C	U	0.711323149
ID397	40	Intronic	A	U	0.820781015
ID398	40	Intronic	G	U	0.195638712
ID399	40	Intronic	C	U	0.861122827
ID400	41	Intronic	A	G	0.784327488
ID401	41	Intronic	U	G	0.750968901
ID402	41	Intronic	C	G	0.675691098
ID403	42	Intronic	U	A	0.277603158
ID404	42	Intronic	G	A	0.396325173
ID405	42	Intronic	C	A	0.681726425
ID406	43	Intronic	U	A	0.747519208
ID407	43	Intronic	G	A	0.35900454
ID408	43	Intronic	C	A	0.512268967
ID409	44	Intronic	A	U	0.466743825
ID410	44	Intronic	G	U	0.266601914
ID411	44	Intronic	C	U	0.633058047
ID412	45	Intronic	A	U	0.672194835
ID413	45	Intronic	G	U	0.604533892
ID414	45	Intronic	C	U	0.815359018
ID415	46	Intronic	U	A	0.333240553
ID416	46	Intronic	G	A	0.472910444
ID417	46	Intronic	C	A	0.778624055
ID418	47	Intronic	A	U	0.678219628
ID419	47	Intronic	G	U	0.770155641
ID420	47	Intronic	C	U	0.841962369
ID421	48	Intronic	A	U	0.710737574
ID422	48	Intronic	G	U	0.637493363
ID423	48	Intronic	C	U	0.856777252
ID424	49	Intronic	U	A	0.747142715
ID425	49	Intronic	G	A	0.999264762
ID426	49	Intronic	C	A	0.784066168
ID427	50	Intronic	A	G	0.838836898
ID428	50	Intronic	U	G	0.849834817
ID429	50	Intronic	C	G	0.868903062
