# Supplementary material for: Quantitative prediction of variant effects on alternative splicing in MAPT using endogenous pre-messenger RNA structure probing
Source: eLife. 2022 Jun 13;11:e73888. doi: 10.7554/eLife.73888 (PMC9236610; doi:10.7554/eLife.73888)
Supplement: Figure 6—source data 3. — Each row contains the relative position with respect to the exon 10 – intron 10 junction and the mean ΔΔG‡ of the three mutations for that position. [file elife-73888-fig6-data3.txt]

Pos1	MeanStruc
-50	-0.618
-49	1.134633333
-48	-0.804966667
-47	-0.775666667
-46	-1.333466667
-45	-0.008466667
-44	2.135333333
-43	1.288333333
-42	0.247033333
-41	1.4637
-40	-0.884766667
-39	3
-38	-0.638133333
-37	0.150266667
-36	1.565666667
-35	2.715133333
-34	0.264533333
-33	2.281833333
-32	2.915366667
-31	2.524266667
-30	-0.236433333
-29	-0.061266667
-28	-0.114833333
-27	-0.070166667
-26	1.8487
-25	1.191866667
-24	1.8161
-23	2.318433333
-22	0.128466667
-21	1.9401
-20	2.930833333
-19	0.3322
-18	0.3631
-17	0.699
-16	1.1
-15	-0.080333333
-14	-0.645966667
-13	-0.966066667
-12	2.12
-11	0.276466667
-10	1.1715
-9	-1.6262
-8	-1.662333333
-7	2.3547
-6	-0.5597
-5	0.527733333
-4	2.5065
-3	0.817766667
-2	-2.205566667
-1	-3.1372
1	-3.254233333
2	-0.7669
3	0.3655
4	3
5	0.9279
6	0.9869
7	0.520833333
8	0.534466667
9	-0.254933333
10	1.111866667
11	-2.0681
12	-1.652833333
13	-1.130466667
14	-3.609466667
15	-0.578133333
16	2.674666667
17	1.110433333
18	1.670066667
19	0.8056
20	2.336866667
21	2.240233333
22	1.780433333
23	1.193366667
24	0.397666667
25	3
26	-1.978466667
27	-0.0562
28	3
29	2.401633333
30	3
31	0.934866667
32	0.4164
33	0.519933333
34	3
35	0.009566667
36	0.669833333
37	0.136233333
38	0.9527
39	0.860566667
40	1.156033333
41	1.335166667
42	1.8546
43	-0.9486
44	0.983833333
45	0.6296
46	-0.693333333
47	0.192133333
48	0.650833333
49	1.5966
50	0.0232
