# Supplementary material for: Quantitative prediction of variant effects on alternative splicing in MAPT using endogenous pre-messenger RNA structure probing
Source: eLife. 2022 Jun 13;11:e73888. doi: 10.7554/eLife.73888 (PMC9236610; doi:10.7554/eLife.73888)
Supplement: Figure 6—source data 4. — Each row contains the mutation ID (Supplementary file 3), the relative position of the mutation with respect to the exon 10 – intron 10 junction, the wildtype (WT) base, the mutated base, and the predicted PSI for the VUS using the combined interactive model. [file elife-73888-fig6-data4.txt]

MutID	Pos1	Wtbase	MUTbase	PredictedPSI
SNP1	-93	G	U	0.79
SNP2	-91	G	A	0.66
SNP3	-90	C	A	0.64
SNP4	-88	G	A	0.58
SNP5	-83	U	C	0.84
SNP6	-78	A	G	0.81
SNP7	-77	A	G	0.89
SNP8	-76	G	A	0.77
SNP9	-76	G	U	0.82
SNP10	-72	C	U	0.58
SNP11	-70	G	A	0.86
SNP12	-69	G	A	0.99
SNP13	-58	C	G	0.61
SNP14	-58	C	U	0.84
SNP15	-57	G	A	0.83
SNP16	-57	G	C	0.93
SNP17	-55	C	A	0.96
SNP18	-54	C	U	0.87
SNP19	-49	C	U	0.31
SNP20	-44	G	U	0.87
SNP21	-42	G	C	0.47
SNP22	-42	G	U	0.99
SNP23	-19	C	U	0.19
SNP24	-15	C	U	0.94
SNP25	-8	G	U	1
SNP26	-7	C	U	0.19
SNP27	-6	G	A	0.99
SNP28	-4	C	U	0.34
SNP29	3	G	C	0.63
SNP30	8	C	A	0.42
SNP31	17	G	U	0.48
SNP32	23	U	C	0.71
SNP33	25	C	G	0.11
SNP34	25	C	U	0.67
SNP35	26	G	A	0.44
SNP36	28	C	A	0.47
SNP37	30	U	C	0.21
SNP38	30	U	G	0.14
SNP39	50	G	C	0.88
SNP40	65	G	A	0.58
SNP41	66	C	U	0.66
SNP42	67	G	A	0.7
SNP43	75	G	C	0.69
SNP44	76	C	U	0.61
SNP45	77	G	A	0.74
SNP46	99	C	A	0.81
SNP47	107	G	A	0.77
SNP48	114	G	U	0.85
SNP49	117	U	A	0.48
SNP50	125	C	U	0.58
SNP51	128	C	A	0.71
SNP52	131	C	A	0.35
SNP53	135	G	A	0.77
SNP54	137	G	A	0.76
SNP55	138	A	G	0.66
