# Supplementary material for: Quantitative prediction of variant effects on alternative splicing in MAPT using endogenous pre-messenger RNA structure probing
Source: eLife. 2022 Jun 13;11:e73888. doi: 10.7554/eLife.73888 (PMC9236610; doi:10.7554/eLife.73888)
Supplement: Figure 6—source data 5. — Each row contains the mutation, the replicate number, the four repeat (4R) band intensity, three repeat (3R) band intensity, calculated percent spliced in (PSI) from the band intensities, and the mean calculated PSI for the mutation from three replicates. [file elife-73888-fig6-data5.txt]

Mutation	Rep	4R band	3R band	PSI	Mean PSI
-6G>A	Rep1	6309.811	2862.497	0.68791966	0.69
-6G>A	Rep2	4952.619	2181.598	0.694206386	0.69
-6G>A	Rep3	7350.74	3250.184	0.693405594	0.69
+23U>C	Rep1	2628.083	8609.589	0.233863651	0.24
+23U>C	Rep2	1837.719	4983.326	0.269418982	0.24
+23U>C	Rep3	2301.184	7925.326	0.225021439	0.24
+25C>G	Rep1	1271.598	5977.933	0.175404174	0.17
+25C>G	Rep2	882.648	3688.497	0.193091228	0.17
+25C>G	Rep3	364.506	2186.719	0.142874893	0.17
+26G>A	Rep1	2043.255	3711.154	0.355076429	0.33
+26G>A	Rep2	3821.497	7050.326	0.351504711	0.33
+26G>A	Rep3	1719.77	4423.376	0.279949394	0.33
+30U>C	Rep1	1554.012	9246.125	0.143888175	0.13
+30U>C	Rep2	1124.77	6271.74	0.152067664	0.13
+30U>C	Rep3	315.213	3099.376	0.092313599	0.13
+30U>G	Rep1	2683.912	11195.832	0.193368984	0.19
+30U>G	Rep2	1847.134	5760.619	0.242796263	0.19
+30U>G	Rep3	620.991	4270.79	0.126945789	0.19
WT	Rep1	3257.619	6545.64	0.332299595	0.34
WT	Rep2	2618.669	3749.497	0.411212428	0.34
WT	Rep3	2885.134	7150.447	0.28749048	0.34
+15A>C	Rep1	1563.598	0	1	1
+15A>C	Rep2	7708.811	0	1	1
+15A>C	Rep3	6030.326	0	1	1
+19C>G	Rep1	0	6252.347	0	0
+19C>G	Rep2	0	5590.447	0	0
+19C>G	Rep3	0	5947.326	0	0
